# Supplementary material for: Comparative Metabolome Profiling for Revealing the Effects of Different Cooking Methods on Glutinous Rice Longjing57 (Oryza sativa L. var. Glutinosa)
Source: Foods. 2024 May 23;13(11):1617. doi: 10.3390/foods13111617 (PMC11171517; doi:10.3390/foods13111617)
Supplement: Supplementary file 1 [file foods-13-01617-s001.zip]

Archive with 1 entries (1 files):
- foods-2978304-supplementary.xlsx
