# Supplementary material for: Comparative Metabolome Profiling for Revealing the Effects of Different Cooking Methods on Glutinous Rice Longjing57 (Oryza sativa L. var. Glutinosa)
Source: Foods. 2024 May 23;13(11):1617. doi: 10.3390/foods13111617 (PMC11171517; doi:10.3390/foods13111617)
Supplement: Supplementary file 1 [file foods-13-01617-s001.zip › foods-2978304-supplementary.xlsx]

## Sheet: TableS1
Table S1 Total metabolites in distinct experimental groups
index	Compounds	Class	Ion mode	Molecular Weight (Da)	Formula	RT	Control_1	Control_2	Control_3	Steaming_1	Steaming_2	Steaming_3	Baking_1	Baking_2	Baking_3	Frying_1	Frying_2	Frying_3	QC1	QC2	QC3	CAS	HMDB	C_ID	Pathway	KEGG_B_class	KEGG_A_class
Com_1_neg	D-(+)-Cellobiose	Carbohydrates And Its Derivatives	NEG	342.3	C12H22O11	0.91	9171000	9692000	6902000	5041000	4308000	4258000	5315000	4928000	5003000	3567000	2581000	2826000	5946000	5551000	5942000	528-50-7	HMDB0000055	-	-	-	-
Com_3_neg	L-SelenoMethionine	Amino Acid And Derivatives	NEG	196.11	C5H11NO2Se	18.27	343700	362200	347200	347100	338800	340100	335900	351000	348200	356000	350800	352600	348800	348200	350300	3211-76-5	HMDB0003966	C05335	ko01100//Metabolic pathways;ko00450//Selenocompound metabolism	Global and overview maps;Metabolism of other amino acids	Metabolism
Com_4_neg	Choline bitartrate	Amines	NEG	253.25	C9H19NO7	0.97	31200	49540	25280	135800	89910	97870	73500	39000	43690	47290	46090	28380	61860	73230	64670	-	HMDB0250194	C00919	ko02010//ABC transporters	Membrane transport	Environmental Information Processing
Com_5_neg	L-Histidine	Amino Acid And Derivatives	NEG	155.15	C6H9N3O2	0.76	980800	1014000	432500	816300	601500	533400	32980	46200	44230	28150	29440	30470	414800	378200	359800	71-00-1	HMDB0000177	C00135	ko01100//Metabolic pathways;ko01110//Biosynthesis of secondary metabolites;ko02010//ABC transporters;ko01230//Biosynthesis of amino acids;ko00970//Aminoacyl-tRNA biosynthesis;ko00340//Histidine metabolism;ko00410//beta-Alanine metabolism	Amino acid metabolism;Global and overview maps;Membrane transport;Metabolism of other amino acids;Translation	Environmental Information Processing;Genetic Information Processing;Metabolism
Com_6_neg	O-Acetylserine	Amino Acid And Derivatives	NEG	147.13	C5H9NO4	1.056	34110	46000	22220	60890	51980	71420	89390	55420	83510	62030	86220	71570	67450	58730	59360	5147-00-2	HMDB0003011	C00979	ko01100//Metabolic pathways;ko01110//Biosynthesis of secondary metabolites;ko01120//Microbial metabolism in diverse environments;ko01230//Biosynthesis of amino acids;ko01200//Carbon metabolism;ko00270//Cysteine and methionine metabolism;ko00908//Zeatin biosynthesis;ko00920//Sulfur metabolism;ko04122//Sulfur relay system	Amino acid metabolism;Energy metabolism;Folding, sorting and degradation;Global and overview maps;Metabolism of terpenoids and polyketides	Genetic Information Processing;Metabolism
Com_7_neg	3-Methyladipic acid	Fatty Acyls	NEG	160.17	C7H12O4	5.747	88570	90200	60170	190500	157100	150600	258500	188500	243600	210400	189900	246500	184400	183800	176500	3058-01-03	HMDB0000555	-	-	-	-
Com_8_neg	L-Gulono-1,4-lactone	Sugar Acids And Its Derivatives	NEG	178.14	C6H10O6	0.948	106200	90700	46450	69620	51350	48270	427900	354500	292800	491100	358200	273800	240900	245300	252600	1128-23-0	HMDB0003466	C01040	ko01100//Metabolic pathways;ko00053//Ascorbate and aldarate metabolism	Carbohydrate metabolism;Global and overview maps	Metabolism
Com_9_neg	3-Hydroxypicolinic acid	Organic Acid And Its Derivatives	NEG	139.11	C6H5NO3	2.068	105359	133976	120593	106671	84002	65245	238000	166600	201000	213800	263300	253800	121400	95200	116300	874-24-8	HMDB0013188	-	-	-	-
Com_10_neg	1,6-Anhydro-beta-D-Glucopyranose	Carbohydrates And Its Derivatives	NEG	162.141	C6H10O5	2.3	11700	8081	9893	15170	9052	13420	50300	34100	51760	46770	44330	47240	34690	29280	30390	498-07-7	HMDB0000640	-	-	-	-
Com_11_neg	Isoschaftoside	Flavones and Flavonols	NEG	564.499	C26H28O14	6.03	5193000	7482000	2838000	2200000	793600	1414000	467600	768800	583100	132800	35930	4577	1815000	1778000	1831000	--	--	-	-	-	-
Com_12_neg	Trehalose 6-phosphate	Carbohydrates And Its Derivatives	NEG	422.276	C12H23O14P	0.96	2787000	4022000	1073000	2034000	1240000	1469000	72700000	56620000	58260000	37710000	20810000	15140000	25860000	23480000	25330000	4484-88-2	HMDB0001124	C00689	ko01100//Metabolic pathways;ko01110//Biosynthesis of secondary metabolites;ko00500//Starch and sucrose metabolism	Carbohydrate metabolism;Global and overview maps	Metabolism
Com_13_neg	9(S)-HOTrE	Fatty Acyls	NEG	294.429	C18H30O3	12.07	126300	102900	100800	90400	64050	62890	119800	78880	100300	81660	72780	57550	89020	99150	97060	-	HMDB0247705	C16326	ko00592//alpha-Linolenic acid metabolism	Lipid metabolism	Metabolism
Com_14_neg	Sinapyl Alcohol	Phenols And Its Derivatives	NEG	210.226	C11H14O4	5.92	7559	8500	6289	7916	5409	7978	12140	9591	5281	7577	8025	10850	5240	7184	6602	537-33-7	HMDB0013070	C02325	ko01100//Metabolic pathways;ko01110//Biosynthesis of secondary metabolites;ko00940//Phenylpropanoid biosynthesis	Biosynthesis of other secondary metabolites;Global and overview maps	Metabolism
Com_15_neg	alpha-Benzylsuccinic acid	Organic Acid And Its Derivatives	NEG	208.211	C11H12O4	0.71	56150	72700	84850	23130	57230	171300	95470	67350	107800	51800	104100	60910	73720	61190	67370	--	--	-	-	-	-
Com_16_neg	Tenuifoliside B	Phenylpropanoids	NEG	668.605	C30H36O17	6.56	11380	24370	7490	14070	7825	5825	34400	13980	8807	18150	11650	10440	10470	17050	8879	--	--	-	-	-	-
Com_17_neg	(9Z,11E)-Octadecadienoic acid	Fatty Acyls	NEG	280.24	C18H32O2	4.33	6168	6179	3130	4546	4693	2182	11560	5177	8741	7616	8485	7469	5364	6713	4976	2540-56-9	HMDB0003797	C04056	ko00591//Linoleic acid metabolism	Lipid metabolism	Metabolism
Com_18_neg	1-O-Gentisoyl-D-glucoside	Phenolic acids	NEG	316.079	C13H16O9	4.56	65610	67420	45410	94740	71500	72360	160700	203100	187800	144000	151300	131800	119400	120100	112900	--	--	-	-	-	-
Com_19_neg	Lirioresinol A	Lignans	NEG	418.162	C22H26O8	6.96	4765	8295	3566	3833	4792	10960	19940	6422	3817	6525	6103	11830	7736	7689	9437	21453-71-4	HMDB0038928	-	-	-	-
Com_20_neg	9,10,13-Trihydroxyoctadec-11-enoic acid	Fatty Acyls	NEG	330.241	C18H34O5	9.12	15380000	11920000	13480000	13230000	8798000	8814000	21110000	14660000	16280000	13460000	12840000	13800000	13920000	14330000	14260000	29907-57-1	HMDB0004710	C14835	ko00591//Linoleic acid metabolism	Lipid metabolism	Metabolism
Com_21_neg	D-Arabinono-1,4-lactone	Carbohydrates And Its Derivatives	NEG	148.037	C5H8O5	1.48	39420	72760	18350	126700	80620	82620	42120	35580	45660	43050	37630	10130	56130	58200	62990	-	HMDB0302833	C00652	ko01100//Metabolic pathways;ko00053//Ascorbate and aldarate metabolism	Carbohydrate metabolism;Global and overview maps	Metabolism
Com_22_neg	2-deoxyglucose-6-phosphate	Nucleotide And Its Derivates	NEG	244.136	C6H13O8P	0.98	11010	23400	19230	19770	11400	8229	62430	71180	73260	82320	71540	50180	46940	39020	44980	--	--	-	-	-	-
Com_23_neg	3-(2-Naphthyl)-D-Alanine	Amino Acid And Derivatives	NEG	215.248	C13H13NO2	6.22	3766	6558	11260	5498	3321	4424	8718	5305	6336	5546	5304	5562	6041	4453	5876	--	--	-	-	-	-
Com_24_neg	N-Acetylglucosamine 1-phosphate	Carbohydrates And Its Derivatives	NEG	301.1	C8H16NO9P	0.91	12050	9084	3099	12700	14100	12220	9543	14920	7355	8987	9888	3940	12890	7698	16180	--	--	-	-	-	-
Com_25_neg	5-Phosphoribosyl 1-pyrophosphate	Pentose phosphates	NEG	196.25	C5H13O14P3	1.01	6298	7784	8031	11240	15810	10130	7849	7080	8435	2407	3246	6710	2952	2986	4383	-	HMDB0062643	C00119	ko01100//Metabolic pathways;ko01110//Biosynthesis of secondary metabolites;ko01120//Microbial metabolism in diverse environments;ko01230//Biosynthesis of amino acids;ko01200//Carbon metabolism;ko00230//Purine metabolism;ko00240//Pyrimidine metabolism;ko00030//Pentose phosphate pathway;ko00340//Histidine metabolism;ko00400//Phenylalanine, tyrosine and tryptophan biosynthesis;ko00790//Folate biosyn…	Amino acid metabolism;Carbohydrate metabolism;Global and overview maps;Metabolism of cofactors and vitamins;Nucleotide metabolism	Metabolism
Com_26_neg	ADP-ribose	Nucleotide And Its Derivates	NEG	591.315	C15H23N5O14P2	1.05	7748	5444	10499	231300	145700	165000	24770	20203	24368	24108	4599	25234	52500	50980	49730	20762-30-5	HMDB0001178	C00301	ko01100//Metabolic pathways;ko00230//Purine metabolism	Global and overview maps;Nucleotide metabolism	Metabolism
Com_27_neg	Ciso-Cistanoside C	Fatty Acyls	NEG	638.622	C30H38O15	6.26	5441	5950	5029	6675	5718	4097	7442	6463	9753	5310	6165	7353	5218	4299	5276	--	--	-	-	-	-
Com_28_neg	Hydroxycitric acid	Organic Acid And Its Derivatives	NEG	208.124	C6H8O8	0.9	49880	72420	30000	37980	38600	34220	74200	43930	65370	55640	44360	39770	56570	54930	49150	27750-10-3	HMDB0031159	-	-	-	-
Com_29_neg	p-Coumaric acid 4-O-hexoside	Cinnamic acids and derivatives	NEG	326.303	C15H18O8	5.54	34770	28620	22970	28050	13570	16260	65890	63150	55300	51020	40650	37310	48340	37920	41980	--	--	-	-	-	-
Com_30_neg	Ophiopogonanone C	Flavonoids	NEG	356.332	C19H16O7	5.38	7403	8482	6482	7487	5868	8025	8553	10090	5077	7802	4493	5062	4192	3346	2723	--	--	-	-	-	-
Com_31_neg	Palmitaldehyde	Fatty Acyls	NEG	240.425	C16H32O	10.22	444400	518800	403100	548600	377500	379900	359900	421300	443400	574500	562900	595200	765000	805900	842900	629-80-1	HMDB0001551	C00517	ko00071//Fatty acid degradation	Lipid metabolism	Metabolism
Com_32_neg	Apigenin O-hexosyl-O-pentoside	Flavonoids	NEG	564.1	C26H28O14	6.83	9353	10500	3972	4022	5982	4010	12900	14840	9629	19650	9846	3914	15510	11600	7348	--	--	-	-	-	-
Com_33_neg	Allantoin	Organoheterocyclic compounds	NEG	158.115	C4H6N4O3	0.94	3224000	4090000	2402000	1742000	1386000	1600000	764000	935900	875900	520300	324200	337100	1607000	1481000	1464000	97-59-6	HMDB0000462	-	-	-	-
Com_34_neg	Sinapic acid-O-glucoside	Phenols And Its Derivatives	NEG	386.356	C17H22O10	5.9	40370	47240	30150	24900	13370	16240	53910	44160	34780	57370	35696	22330	35920	47450	23550	--	--	-	-	-	-
Com_35_neg	Polyphyllin Vii	Saponin	NEG	1049.2	C51H84O22	1	9049	4581	5571	5009	6590	2925	19710	28830	6264	11270	2149	4549	7114	2511	7090	--	--	-	-	-	-
Com_36_neg	Sulfosalicylic acid	Benzene and substituted derivatives	NEG	218.184	C7H6O6S	1.66	43838	4444	8034	39720	17840	33650	130800	125000	149000	117400	123000	114400	83410	73350	83800	-	HMDB0011725	-	-	-	-
Com_37_neg	Ajugol	Terpenoids	NEG	348.346	C15H24O9	0.93	8332	10830	10071	11690	8495	6301	24180	15990	14010	21440	26370	9497	14220	12920	13890	-	HMDB0248074	-	-	-	-
Com_38_neg	Adenylosuccinic acid	Organic Acid And Its Derivatives	NEG	463.293	C14H18N5O11P	0.91	4075	2439	4055	8493	4835	3647	2455	4682	6771	4742	9212	6515	8120	4043	4833	-	HMDB0248010	C03794	ko01100//Metabolic pathways;ko00230//Purine metabolism;ko00250//Alanine, aspartate and glutamate metabolism	Amino acid metabolism;Global and overview maps;Nucleotide metabolism	Metabolism
Com_39_neg	N-Acetyl-Dl-serine	Amino Acid And Derivatives	NEG	147.129	C5H9NO4	1.03	66720	69050	56980	177300	127300	103900	264800	170300	211600	163500	154100	229400	155100	178800	176200	--	--	-	-	-	-
Com_40_neg	Isorhamnetin-3-O-neohespeidoside	Flavonoids	NEG	624.552	C28H32O16	6.79	4865	6061	5681	6627	2162	8030	9935	6797	5421	8181	4327	6673	5485	4557	7484	--	--	-	-	-	-
Com_41_neg	LysoPE 16:0 (2n isomer)	Phospholipid	NEG	453.3	C21H44NO7P	12.5	15990000	22310000	13110000	6652000	5513000	6596000	4115000	2375000	5480000	2886000	2098000	1972000	6669000	6945000	6575000	--	--	-	-	-	-
Com_42_neg	Mannitol	Carbohydrates And Its Derivatives	NEG	182.173	C6H14O6	0.88	398300	295700	156300	70400	68020	100000	97110	123100	82890	140900	65370	58590	139500	126500	134500	69-65-8	HMDB0000765	C00392	ko01100//Metabolic pathways;ko02010//ABC transporters;ko00051//Fructose and mannose metabolism	Carbohydrate metabolism;Global and overview maps;Membrane transport	Environmental Information Processing;Metabolism
Com_43_neg	Shikimic Acid	Alcohols and polyols	NEG	174.15	C7H10O5	1.038	35940	73630	27230	58220	48170	62350	101900	94780	107600	109000	126200	123700	86710	80450	81910	138-59-0	HMDB0003070	C00493	ko01100//Metabolic pathways;ko01110//Biosynthesis of secondary metabolites;ko01230//Biosynthesis of amino acids;ko00400//Phenylalanine, tyrosine and tryptophan biosynthesis	Amino acid metabolism;Global and overview maps	Metabolism
Com_44_neg	Naringin	Flavanones	NEG	580.53	C27H32O14	6.979	8048	13390	4469	4012	2674	3681	9440	11150	5804	7788	2285	4379	8470	6231	4855	10236-47-2	HMDB0002927	C09789	ko00941//Flavonoid biosynthesis	Biosynthesis of other secondary metabolites	Metabolism
Com_45_neg	Glucosylvitexin	Flavonoids	NEG	594.526	C27H30O15	6.25	314500	666500	117000	114100	50310	101200	46510	30990	37850	22550	10560	3234	118500	142900	126800	--	--	-	-	-	-
Com_46_neg	Maltopentaose	Carbohydrates And Its Derivatives	NEG	828.726	C30H52O26	0.99	8096	11594	2101	6734	8815	6294	26400	10490	11760	7534	7122	3353	3766	15060	11730	34620-76-3	HMDB0012254	-	-	-	-
Com_47_neg	1-Caffeoylquinic acid	Phenolic acids	NEG	354.095	C16H18O9	5.46	8322	10403	6441	9097	7628	11187	8536	11150	18640	3488	3680	4713	3565	8189	6702	-	HMDB0304633	-	-	-	-
Com_48_neg	Isochlorogenic acid B	Alcohols and polyols	NEG	516.451	C25H24O12	6.768	14772	29722	7859	24983	17309	23972	10470	10760	17750	13830	28150	24490	13380	11220	12430	-	HMDB0253617	-	-	-	-
Com_49_neg	Narirutin	Flavanones	NEG	580.535	C27H32O14	6.837	8941	19190	3574	8007	4431	7637	15310	12040	7601	7919	4903	2514	8476	7587	4757	14259-46-2	HMDB0033740	-	-	-	-
Com_50_neg	Maltotetraose	Carbohydrates And Its Derivatives	NEG	666.578	C24H42O21	0.996	59030	71740	31080	58100	41550	64920	402400	275700	276200	154700	90270	44000	134400	141700	148200	34612-38-9	HMDB0001296	-	-	-	-
Com_51_neg	Apigenin	Flavones and Flavonols	NEG	270.24	C15H10O5	8.7	4628	2656	4599	10650	5557	4868	28760	23500	26360	38400	38610	15580	18400	15520	14530	520-36-5	HMDB0002124	C01477	ko01100//Metabolic pathways;ko01110//Biosynthesis of secondary metabolites;ko00944//Flavone and flavonol biosynthesis;ko00941//Flavonoid biosynthesis;ko00943//Isoflavonoid biosynthesis	Biosynthesis of other secondary metabolites;Global and overview maps	Metabolism
Com_52_neg	Apigenin 5-O-glucoside	Flavonoids	NEG	432.38	C21H20O10	6.68	2450	5920	5360	5933	3021	3548	11100	9146	5494	8889	3180	8257	6300	4180	6580	--	--	-	-	-	-
Com_53_neg	Tectoridin	Isoflavonoids	NEG	462.4	C22H22O11	6.864	45200	99060	23690	27890	19560	19960	74130	55290	56740	57430	61630	8027	34570	45220	43430	--	--	-	-	-	-
Com_54_neg	Orcinol glucoside	Phenols And Its Derivatives	NEG	286.28	C13H18O7	9.914	228000	246100	248400	278400	239700	254800	266500	243800	254900	261900	255300	265400	262500	250100	256900	--	--	-	-	-	-
Com_55_neg	Butin	Flavanones	NEG	272.069	C15H12O5	8.61	4922	6667	5107	4600	3372	5528	5223	4339	3449	4554	2689	4115	4099	3355	2047	-	HMDB0249463	C09614	ko00941//Flavonoid biosynthesis	Biosynthesis of other secondary metabolites	Metabolism
Com_56_neg	Riboflavin-5'-monophosphate	Phenols And Its Derivatives	NEG	456.344	C17H21N4O9P	0.91	7863	4928	4125	14670	8972	10230	11140	8614	7031	9817	13600	6620	8240	9101	11060	--	--	-	-	-	-
Com_57_neg	trans-9-Octadecenoic acid	Fatty Acyls	NEG	282.461	C18H34O2	12.86	30620	30530	25370	16960	10640	17870	2841	2046	2596	8135	9837	8747	9928	10220	11200	112-79-8	HMDB0000573	-	-	-	-
Com_58_neg	Sakuranetin	Flavanones	NEG	286.279	C16H14O5	1.01	78180	106400	43370	153800	122200	121100	83460	61240	67780	46740	54200	44120	94760	61210	77280	2957-21-3	HMDB0030090	C09833	ko01110//Biosynthesis of secondary metabolites;ko00941//Flavonoid biosynthesis	Biosynthesis of other secondary metabolites;Global and overview maps	Metabolism
Com_59_neg	3-Hydroxyanthranilic Acid	Benzoic acids and derivatives	NEG	153.135	C7H7NO3	4.45	5510	9102	4687	3752	2769	3683	3144	4683	3321	6000	6560	1956	6908	5822	5174	548-93-6	HMDB0001476	C00632	ko01100//Metabolic pathways;ko01120//Microbial metabolism in diverse environments;ko00380//Tryptophan metabolism	Amino acid metabolism;Global and overview maps	Metabolism
Com_60_neg	Lysope 14:0	Phospholipid	NEG	425.5	C19H40NO7P	11.27	2640000	2221000	2310000	1606000	935500	948300	693800	630600	957000	475400	469300	549000	1185000	1223000	1139000	--	--	-	-	-	-
Com_61_neg	Lysope 16:0	Phospholipid	NEG	453.55	C21H44NO7P	12.48	16190000	21860000	13140000	6573000	5547000	6531000	4077000	2340000	5547000	2831000	2138000	1926000	6486000	6646000	6275000	--	--	-	-	-	-
Com_62_neg	Lysope 18:0	Phospholipid	NEG	479.588	C23H48NO7P	13.73	231100	481600	180900	69790	52330	65620	84720	24420	108100	44410	20620	23050	111100	106800	97840	--	--	-	-	-	-
Com_63_neg	Lysope 18:1	Phospholipid	NEG	479.588	C23H46NO7P	12.81	4601000	4853000	3582000	2990000	1764000	2803000	325800	282600	368900	174800	124000	159100	1698000	1685000	1675000	--	--	-	-	-	-
Com_64_neg	Mevalonic acid	Fatty Acyls	NEG	148.157	C6H12O4	18.48	19490	17630	20070	19340	17960	19260	18920	18640	18930	18820	20480	19180	20260	11140	18030	17817-88-8	HMDB0000227	C00418	ko01100//Metabolic pathways;ko01110//Biosynthesis of secondary metabolites;ko00900//Terpenoid backbone biosynthesis	Global and overview maps;Metabolism of terpenoids and polyketides	Metabolism
Com_65_neg	N-Acetylalanine	Amino Acid And Derivatives	NEG	131.13	C5H9NO3	2.15	112800	116000	99600	121300	95320	103800	1705000	1267000	1464000	1960000	2383000	1812000	1007000	1005000	1027000	-	HMDB0255053	-	-	-	-
Com_66_neg	2-(Formylamino)benzoic acid	Benzoic acids and derivatives	NEG	165.043	C8H7NO3	5.47	5820	14830	9717	14902	11070	14620	18640	13670	14000	18820	11960	10970	16680	12030	12670	3342-77-6	HMDB0004089	C05653	ko01100//Metabolic pathways;ko00380//Tryptophan metabolism	Amino acid metabolism;Global and overview maps	Metabolism
Com_67_neg	Oxalic acid	Organic Acid And Its Derivatives	NEG	90.035	C2H2O4	0.93	29520	12362	13200	490400	326500	336500	30320	29560	37730	37130	31490	50960	119200	114400	121600	-	HMDB0303019	C00209	ko01100//Metabolic pathways;ko01120//Microbial metabolism in diverse environments;ko00230//Purine metabolism;ko00630//Glyoxylate and dicarboxylate metabolism	Carbohydrate metabolism;Global and overview maps;Nucleotide metabolism	Metabolism
Com_68_neg	Anthraquinone-2-carboxylic Acid	Anthracenes	NEG	252.222	C15H8O4	9.72	323700	237300	259900	241800	264300	281000	291700	226900	255300	285600	280700	268400	278200	212400	274900	--	--	-	-	-	-
Com_69_neg	4-Hydroxyquinazoline	Organoheterocyclic compounds	NEG	146.146	C8H6N2O	5.54	9020	22190	12790	4499	4450	8417	40390	34760	34300	22670	14270	8144	18470	21320	20180	-	HMDB0246465	-	-	-	-
Com_70_neg	Kinsenoside	Carbohydrates And Its Derivatives	NEG	264.229	C10H16O8	3.93	19720	21320	8000	9966	4715	6703	19360	11990	14920	10890	9235	7682	11140	11650	12740	--	--	-	-	-	-
Com_71_neg	Kinetin 9-riboside	Anthocyanins	NEG	347.326	C15H17N5O5	1.03	66750	116400	25320	93250	64930	75180	203800	113400	125900	146100	121200	138800	120700	124700	101900	--	--	-	-	-	-
Com_72_neg	Isocitrate	Organic Acid And Its Derivatives	NEG	192.124	C6H8O7	1.49	11750000	18340000	4402000	34020000	16650000	21090000	10180000	7602000	10510000	8483000	3578000	2778000	13450000	13650000	13020000	-	HMDB0304324	C00311	ko01100//Metabolic pathways;ko01110//Biosynthesis of secondary metabolites;ko01120//Microbial metabolism in diverse environments;ko01230//Biosynthesis of amino acids;ko01200//Carbon metabolism;ko01210//2-Oxocarboxylic acid metabolism;ko00630//Glyoxylate and dicarboxylate metabolism;ko00020//Citrate cycle (TCA cycle)	Carbohydrate metabolism;Global and overview maps	Metabolism
Com_73_neg	Inosine diphosphate	Nucleotide And Its Derivates	NEG	522.149	C10H14N4O11P2	0.98	7852	22170	7288	18050	12220	15339	13840	13580	12440	16740	18260	12070	13510	13300	11350	1986-04-04	HMDB0003335	C00104	ko01100//Metabolic pathways;ko00230//Purine metabolism	Global and overview maps;Nucleotide metabolism	Metabolism
Com_74_neg	Melibiose	Carbohydrates And Its Derivatives	NEG	342.3	C12H22O11	0.96	195200000	236100000	167300000	126900000	115900000	119100000	135800000	122500000	117800000	103200000	75960000	85090000	141900000	125300000	134000000	13299-20-2	HMDB0000048	C05402	ko01100//Metabolic pathways;ko02010//ABC transporters;ko00052//Galactose metabolism	Carbohydrate metabolism;Global and overview maps;Membrane transport	Environmental Information Processing;Metabolism
Com_75_neg	D-Panthotenate	Amino Acid And Derivatives	NEG	219.235	C9H17NO5	4.59	4048000	4785000	4172000	3918000	3142000	3179000	1126000	1007000	1354000	833100	673200	786800	2687000	2583000	2577000	--	--	-	-	-	-
Com_76_neg	Oxyresveratrol	Phenylpropanoids and polyketides	NEG	244.24	C14H12O4	6.97	21030	38480	26140	40010	27540	30020	37316	25480	29840	36740	48920	24770	59480	56290	52090	--	--	-	-	-	-
Com_77_neg	Phosphoenolpyruvate	Organic Acid And Its Derivatives	NEG	167.982	C3H5O6P	0.97	10087	13410	9505	10578	4560	7212	20970	21590	17410	20740	24250	15060	8500	10700	10580	138-08-9	HMDB0000263	C00074	ko01100//Metabolic pathways;ko01110//Biosynthesis of secondary metabolites;ko01120//Microbial metabolism in diverse environments;ko01230//Biosynthesis of amino acids;ko01200//Carbon metabolism;ko00710//Carbon fixation in photosynthetic organisms;ko00010//Glycolysis / Gluconeogenesis;ko00400//Phenylalanine, tyrosine and tryptophan biosynthesis;ko00020//Citrate cycle (TCA cycle);ko00620//Pyruvate m…	Amino acid metabolism;Carbohydrate metabolism;Energy metabolism;Global and overview maps	Metabolism
Com_78_neg	Myristoleic acid	Fatty Acyls	NEG	226	C14H26O2	8.46	50170	44040	42740	55370	40020	42630	60200	47670	55740	19800	22150	23200	51350	47180	49750	544-64-9	HMDB0002000	-	-	-	-
Com_79_neg	Acacetin O-acetyl hexoside	Flavones and Flavonols	NEG	488.1	C24H24O11	5.69	869600	1521000	367600	739400	404900	452600	2639000	2453000	2324000	1402000	751100	847200	1285000	1315000	1289000	--	--	-	-	-	-
Com_80_neg	Bisulfurous Acid	Quinones	NEG	172.18	C11H8O2	0.95	5426	5983	4651	8741	5153	10630	7258	6010	3760	5576	5591	3060	4516	6040	4250	--	--	-	-	-	-
Com_81_neg	3-Hydroxycinnamic acid	Cinnamic acids and derivatives	NEG	164.16	C9H8O3	6.98	321000	322000	167400	1200000	926300	930900	974200	709100	668600	679000	412900	520500	647100	680200	620700	14755-02-3	HMDB0001713	C12621	ko01100//Metabolic pathways;ko01120//Microbial metabolism in diverse environments;ko00360//Phenylalanine metabolism;ko01220//Degradation of aromatic compounds	Amino acid metabolism;Global and overview maps	Metabolism
Com_82_neg	Cinnamyl acetate	Benzene and substituted derivatives	NEG	176.21	C11H12O2	0.89	41530	56280	51820	93650	115900	93160	30274	23530	32445	34582	40515	29566	37690	32650	37570	21040-45-9	HMDB0029699	-	-	-	-
Com_83_neg	(-)-alpha-Pinene	Terpenoids	NEG	136.23	C10H16	18.287	3628000	3485000	3837000	4003000	3838000	3627000	3392000	3916000	3914000	3774000	4077000	3794000	3734000	3876000	4147000	--	--	-	-	-	-
Com_84_neg	4-Hydroxy-2,5-dimethyl-3(2H)furanone	Organoheterocyclic compounds	NEG	128.13	C6H8O3	5.13	13490	17822	8260	8196	9787	12256	35430	12400	39800	37490	53310	45220	28510	12940	15010	--	--	-	-	-	-
Com_85_neg	Methyl furan-2-carboxylate	Organoheterocyclic compounds	NEG	126.11	C6H6O3	1.25	4872	13270	12470	18180	7731	10140	31500	32820	33360	25880	33070	28600	26280	12430	20570	--	--	-	-	-	-
Com_86_neg	Gamma-Linolenic Acid	Fatty Acyls	NEG	278.43	C18H30O2	14.62	93160	95070	82190	71800	54510	49470	93860	72310	103300	73400	56730	58310	86270	78740	75050	506-26-3	HMDB0003073	C06426	ko01100//Metabolic pathways;ko00591//Linoleic acid metabolism;ko01040//Biosynthesis of unsaturated fatty acids	Global and overview maps;Lipid metabolism	Metabolism
Com_87_neg	Acetyl tryptophan	Amino Acid And Derivatives	NEG	246	C13H14N2O3	6.78	7228	15420	4324	11460	5285	11480	9480	7234	9603	8599	9807	8251	6843	4150	8714	--	--	-	-	-	-
Com_88_neg	Sibiricose A6	Phenylpropanoids	NEG	548.497	C23H32O15	5.49	1249000	1983000	711300	837400	365000	532800	1681000	1886000	1268000	1998000	985400	219000	1184000	1252000	1164000	--	--	-	-	-	-
Com_89_neg	2,4-Dihydroxybenzoic acid	Organic Acid And Its Derivatives	NEG	154.12	C7H6O4	4.623	5383	1917	3713	11410	10050	5424	12650	8819	10540	9743	14410	9257	7803	9027	7063	89-86-1	HMDB0029666	-	-	-	-
Com_90_neg	N-Acetyl-L-methionine	Amino Acid And Derivatives	NEG	191.25	C7H13NO3S	5.315	23081	2155	2406	2403	1898	3744	88810	70010	88650	110300	112500	76790	51610	57570	56360	65-82-7	HMDB0011745	-	-	-	-
Com_91_neg	Octanedioic acid	Organic Acid And Its Derivatives	NEG	174.19	C8H14O4	6.649	55610	69540	39080	80620	76890	84340	117200	93010	104600	78260	64210	63190	73170	80220	74580	505-48-6	HMDB0000893	-	-	-	-
Com_92_neg	Indole-2-carboxylic acid	Indoles and derivatives	NEG	161.16	C9H7NO2	0.927	305300	293100	372900	279100	265800	297300	201000	208300	200200	230900	245000	266300	232200	232900	246900	1477-50-5	HMDB0002285	-	-	-	-
Com_93_neg	Tartaric acid	Organic Acid And Its Derivatives	NEG	150.09	C4H6O6	1.008	27630	41490	18860	82950	67210	53560	38230	21320	35010	46220	36160	30980	43510	52670	41870	-	HMDB0303005	C00898	ko01100//Metabolic pathways;ko00630//Glyoxylate and dicarboxylate metabolism	Carbohydrate metabolism;Global and overview maps	Metabolism
Com_94_neg	Luteolin	Flavones and Flavonols	NEG	286.24	C15H10O6	8.06	7335	7611	3326	6095	4999	3716	9316	9790	9576	14690	15490	4061	5756	9821	9595	491-70-3	HMDB0005800	C01514	ko01100//Metabolic pathways;ko01110//Biosynthesis of secondary metabolites;ko00944//Flavone and flavonol biosynthesis;ko00941//Flavonoid biosynthesis	Biosynthesis of other secondary metabolites;Global and overview maps	Metabolism
Com_95_neg	Ferulic Acid	Polyphenol	NEG	194.19	C10H10O4	6.881	224800	315200	164400	379300	311700	302400	408300	305800	332800	363200	326000	280600	334400	319600	347900	537-98-4	HMDB0000954	C01494	ko01100//Metabolic pathways;ko01110//Biosynthesis of secondary metabolites;ko00940//Phenylpropanoid biosynthesis	Biosynthesis of other secondary metabolites;Global and overview maps	Metabolism
Com_96_neg	Hesperidin	Flavanones	NEG	610.56	C28H34O15	7.09	8742	16220	2592	4832	3942	5242	15740	9635	9310	12700	6121	6739	8319	7873	4367	520-26-3	HMDB0003265	-	-	-	-
Com_97_neg	Adipic acid	Organic Acid And Its Derivatives	NEG	146.058	C6H10O4	0.86	81140	57550	48600	49610	37980	49410	45030	44080	48120	41660	41270	96920	71020	72520	74400	124-04-9	HMDB0000448	C06104	ko01100//Metabolic pathways;ko01120//Microbial metabolism in diverse environments;ko01220//Degradation of aromatic compounds	Global and overview maps	Metabolism
Com_98_neg	2-Oxoadipic acid	Organic Acid And Its Derivatives	NEG	160.037	C6H8O5	0.72	215700	232900	146500	232600	202800	184400	241500	189900	274400	176700	152100	158600	219900	253600	230500	3184-35-8	HMDB0000225	C00322	ko01100//Metabolic pathways;ko01110//Biosynthesis of secondary metabolites;ko01120//Microbial metabolism in diverse environments;ko01230//Biosynthesis of amino acids;ko01210//2-Oxocarboxylic acid metabolism;ko00380//Tryptophan metabolism;ko00310//Lysine degradation;ko00300//Lysine biosynthesis	Amino acid metabolism;Global and overview maps	Metabolism
Com_99_neg	Sorbitol 6-phosphate	Carbohydrates And Its Derivatives	NEG	262.045	C6H15O9P	0.86	49060	102400	27120	63620	73180	108200	767700	770700	672200	1120000	760500	409700	460800	452100	369000	20479-58-7	HMDB0005831	C01096	ko01100//Metabolic pathways;ko00051//Fructose and mannose metabolism	Carbohydrate metabolism;Global and overview maps	Metabolism
Com_100_neg	dADP	Nucleotide And Its Derivates	NEG	411.202	C10H15N5O9P2	0.75	15340	10310	6135	22770	11370	11480	17270	17970	17100	9839	8695	13300	17440	15750	13820	2793-06-08	HMDB0001508	C00206	ko01100//Metabolic pathways;ko00230//Purine metabolism	Global and overview maps;Nucleotide metabolism	Metabolism
Com_101_neg	p-Hydroxy-cinnamic acid	Cinnamic acids and derivatives	NEG	164.16	C9H8O3	6.531	1072000	1558000	609100	2879000	2156000	2222000	7383000	5242000	6115000	4024000	4224000	4289000	3732000	3660000	3693000	--	--	-	-	-	-
Com_102_neg	N-Acetylornithine	Amino Acid And Derivatives	NEG	174.2	C7H14N2O3	0.896	44070	38730	30060	32640	32160	21870	34660	26990	34910	18310	14390	21750	39110	32660	16050	2185-16-2	HMDB0240589	C00437	ko01100//Metabolic pathways;ko01110//Biosynthesis of secondary metabolites;ko01230//Biosynthesis of amino acids;ko01210//2-Oxocarboxylic acid metabolism;ko00220//Arginine biosynthesis	Amino acid metabolism;Global and overview maps	Metabolism
Com_103_neg	H-HoArg-OH	Amino Acid And Derivatives	NEG	188.23	C7H16N4O2	0.807	69030	68500	26990	37790	22310	27710	3384	2802	13374	13827	21120	21007	24170	18920	22300	--	--	-	-	-	-
Com_104_neg	D-Glucuronic acid	Carbohydrates And Its Derivatives	NEG	194.14	C6H10O7	0.894	163400	175800	158800	232500	193800	166700	50410	75600	60560	78140	85370	72430	144300	143000	148000	32449-92-6	HMDB0006355	-	-	-	-
Com_105_neg	Ureidosuccinic acid	Amino Acid And Derivatives	NEG	176.13	C5H8N2O5	1.031	310500	373200	145800	855700	777400	734500	14540	22950	19960	10530	8287	11790	289000	278600	298900	13184-27-5	HMDB0000828	C00438	ko01100//Metabolic pathways;ko00240//Pyrimidine metabolism;ko00250//Alanine, aspartate and glutamate metabolism	Amino acid metabolism;Global and overview maps;Nucleotide metabolism	Metabolism
Com_106_neg	L-Lactic acid	Organic Acid And Its Derivatives	NEG	90.08	C3H6O3	1.487	12640	10570	19320	17010	10100	14040	20790	12350	21520	20120	21250	9155	12710	10770	12640	10326-41-7	HMDB0001311	C00186	ko01100//Metabolic pathways;ko01110//Biosynthesis of secondary metabolites;ko01120//Microbial metabolism in diverse environments;ko00051//Fructose and mannose metabolism;ko00010//Glycolysis / Gluconeogenesis;ko00620//Pyruvate metabolism;ko00640//Propanoate metabolism	Carbohydrate metabolism;Global and overview maps	Metabolism
Com_107_neg	UDP-galactose	Nucleotide And Its Derivates	NEG	610.265	C15H22N2Na2O17P2	0.92	7430	11990	2885	363700	226700	253500	2864	7044	5490	17208	6262	3358	79540	88000	74780	1955-26-6	HMDB0012305	C00052	ko01100//Metabolic pathways;ko00052//Galactose metabolism;ko00520//Amino sugar and nucleotide sugar metabolism	Carbohydrate metabolism;Global and overview maps	Metabolism
Com_108_neg	UDP-D-glucuronate	Nucleotide And Its Derivates	NEG	580.285	C15H22N2O18P2	0.94	8493	8473	5649	2888	6681	5256	11610	9484	6627	7000	18950	12800	4174	7396	7897	2616-64-0	HMDB0000935	C00167	ko01100//Metabolic pathways;ko00520//Amino sugar and nucleotide sugar metabolism;ko00040//Pentose and glucuronate interconversions;ko00053//Ascorbate and aldarate metabolism	Carbohydrate metabolism;Global and overview maps	Metabolism
Com_109_neg	Ribose 1-phosphate	Carbohydrates And Its Derivatives	NEG	230.11	C5H11O8P	0.9	89740	86260	67140	453900	402900	388300	352000	289300	306400	563700	732000	510900	361000	389500	337700	14075-00-4	HMDB0001489	C00620	ko01100//Metabolic pathways;ko00230//Purine metabolism;ko00030//Pentose phosphate pathway	Carbohydrate metabolism;Global and overview maps;Nucleotide metabolism	Metabolism
Com_110_neg	s7p	Carbohydrates And Its Derivatives	NEG	425.473	C7H13BaO10P	0.87	23530	30879	18225	24020	19000	19200	29780	28370	24480	27150	20970	13530	25340	25120	17510	--	--	-	-	-	-
Com_111_neg	Succinic acid	Tca Cycle	NEG	118.09	C4H6O4	1.936	8068000	13720000	3166000	19500000	7705000	11380000	6443000	4694000	2540000	6956000	7207000	8260000	8471000	8447000	8306000	110-15-6	HMDB0000254	C00042	ko01100//Metabolic pathways;ko01110//Biosynthesis of secondary metabolites;ko01120//Microbial metabolism in diverse environments;ko01200//Carbon metabolism;ko00630//Glyoxylate and dicarboxylate metabolism;ko00310//Lysine degradation;ko00760//Nicotinate and nicotinamide metabolism;ko00250//Alanine, aspartate and glutamate metabolism;ko00360//Phenylalanine metabolism;ko01220//Degradation of aromati…	Amino acid metabolism;Carbohydrate metabolism;Energy metabolism;Global and overview maps;Metabolism of cofactors and vitamins	Metabolism
Com_112_neg	Ribitol	Sugar Alcohols	NEG	152.15	C5H12O5	0.927	20170	22530	18730	21380	14350	16400	23350	20140	27210	20570	16460	12300	21980	21370	20530	488-81-3	HMDB0000508	C00474	ko01100//Metabolic pathways;ko00040//Pentose and glucuronate interconversions;ko00740//Riboflavin metabolism	Carbohydrate metabolism;Global and overview maps;Metabolism of cofactors and vitamins	Metabolism
Com_113_neg	1-O-p-Coumaroyl quinic acid	Alcohols and polyols	NEG	338.1	C16H18O8	5.95	19220	24660	7527	17210	14520	24420	43930	18180	27570	18300	20770	14080	25800	20880	25730	--	--	-	-	-	-
Com_114_neg	cis-Vaccenic acid	Fatty Acyls	NEG	282.256	C18H34O2	15.78	15730000	14310000	16740000	13020000	7841000	7902000	15440000	13760000	16470000	9411000	8276000	12450000	13240000	14220000	13310000	506-17-2	HMDB0240219	-	-	-	-
Com_115_neg	D-Galactaric acid	Carbohydrates And Its Derivatives	NEG	210.038	C6H10O8	0.87	825300	1448000	491100	1851000	1671000	1841000	69080	38520	51050	21360	20130	14360	897800	940100	947600	526-99-8	HMDB0000639	C00879	ko01100//Metabolic pathways;ko00053//Ascorbate and aldarate metabolism	Carbohydrate metabolism;Global and overview maps	Metabolism
Com_116_neg	Koaburaside	Phenolic acids	NEG	332.111	C14H20O9	4.68	9408	5686	4819	23930	20580	22930	27020	13000	20200	30990	29130	29360	22280	22130	19950	--	--	-	-	-	-
Com_117_neg	Ribose 5-phosphate	Carbohydrates And Its Derivatives	NEG	230.02	C5H11O8P	0.84	17400	23560	10110	179300	145100	157700	81990	67550	72170	189700	186300	120300	130200	114800	118100	34980-65-9	HMDB0001548	C00117	ko01100//Metabolic pathways;ko01110//Biosynthesis of secondary metabolites;ko01120//Microbial metabolism in diverse environments;ko01230//Biosynthesis of amino acids;ko01200//Carbon metabolism;ko00230//Purine metabolism;ko00030//Pentose phosphate pathway;ko00710//Carbon fixation in photosynthetic organisms;ko00750//Vitamin B6 metabolism	Carbohydrate metabolism;Energy metabolism;Global and overview maps;Metabolism of cofactors and vitamins;Nucleotide metabolism	Metabolism
Com_118_neg	3-Hydroxyoctadecanoic Acid	Fatty Acyls	NEG	300.267	C18H36O3	13.6	458900	451900	414100	419100	411500	391300	496400	480900	488700	461600	427700	418600	436200	441000	463600	--	--	-	-	-	-
Com_119_neg	3-Ureidopropionate	Organic Acid And Its Derivatives	NEG	132.053	C4H8N2O3	0.82	3537000	2939000	2131000	1944000	1681000	1920000	162400	125400	135000	65960	45780	56200	1782000	1708000	1706000	462-88-4	HMDB0000026	C02642	ko01100//Metabolic pathways;ko00240//Pyrimidine metabolism;ko00410//beta-Alanine metabolism;ko00770//Pantothenate and CoA biosynthesis	Global and overview maps;Metabolism of cofactors and vitamins;Metabolism of other amino acids;Nucleotide metabolism	Metabolism
Com_120_neg	Ayapin	Coumarins and derivatives	NEG	188.041	C11H8O3	7.3	69880	77990	58380	116000	74880	62820	175800	111700	114300	100700	114500	99390	103200	97300	90170	494-56-4	HMDB0301806	-	-	-	-
Com_121_neg	Malonic acid	Organic Acid And Its Derivatives	NEG	104.011	C3H4O4	1.19	26240	59830	16890	118300	97870	98750	34060	38590	59090	70090	83900	63420	80410	49490	59780	141-82-2	HMDB0000691	C00383	ko01100//Metabolic pathways;ko00240//Pyrimidine metabolism;ko00410//beta-Alanine metabolism;ko00061//Fatty acid biosynthesis;ko01212//Fatty acid metabolism	Global and overview maps;Lipid metabolism;Metabolism of other amino acids;Nucleotide metabolism	Metabolism
Com_122_neg	dGDP	Nucleotide And Its Derivates	NEG	427.201	C10H15N5O10P2	1.08	7599	5897	4119	10950	5497	15800	12340	7821	9454	8220	9868	7799	5880	5820	10040	3493-09-02	HMDB0000960	C00361	ko01100//Metabolic pathways;ko00230//Purine metabolism	Global and overview maps;Nucleotide metabolism	Metabolism
Com_123_neg	Guanine	Purines and purine derivatives	NEG	151.126	C5H5N5O	2.77	11680	16550	7244	19160	12880	14410	25960	22140	29640	25890	32480	36340	23430	19780	22100	73-40-5	HMDB0000132	C00242	ko01100//Metabolic pathways;ko00230//Purine metabolism	Global and overview maps;Nucleotide metabolism	Metabolism
Com_124_neg	Kaempferol7-O-beta-D-glucopyranoside	Flavones and Flavonols	NEG	448.377	C21H20O11	6.65	159700	354800	68300	70040	29660	58760	190200	130100	134300	144400	132200	11270	120100	106200	121600	--	--	-	-	-	-
Com_125_neg	cis-4-Hydroxy-D-proline	Organic Acid And Its Derivatives	NEG	131.13	C5H9NO3	2.26	15780	12820	9051	11910	7751	10360	7909	6777	8046	7630	9344	9226	5951	6098	5146	2584-71-6	HMDB0060460	C03440	ko01100//Metabolic pathways	Global and overview maps	Metabolism
Com_126_neg	Ala-trp	Amino Acid And Derivatives	NEG	275.303	C14H17N3O3	0.9	236100	469700	145800	216700	121700	203900	47170	4197	3660	30252	28946	4013	161400	125900	102500	16305-75-2	HMDB0013209	-	-	-	-
Com_127_neg	D-Fructose 6-Phosphate	Carbohydrates And Its Derivatives	NEG	260.136	C6H13O9P	0.86	148900	266800	60880	1409000	1147000	1166000	10990000	9592000	10190000	12720000	8859000	4519000	5209000	5405000	5171000	-	HMDB0304311	C00085	ko01100//Metabolic pathways;ko01110//Biosynthesis of secondary metabolites;ko01120//Microbial metabolism in diverse environments;ko01200//Carbon metabolism;ko00052//Galactose metabolism;ko00710//Carbon fixation in photosynthetic organisms;ko00500//Starch and sucrose metabolism;ko04931//Insulin resistance	Carbohydrate metabolism;Endocrine and metabolic disease;Energy metabolism;Global and overview maps	Human Diseases;Metabolism
Com_128_neg	deoxyribose-phosphate	Nucleotide And Its Derivates	NEG	226.08	C5H7O8P	0.97	40970	50100	56450	88580	82750	53560	212100	187800	198600	239600	332000	307600	164700	173100	148900	--	--	-	-	-	-
Com_129_neg	Citraconic acid	Fatty Acyls	NEG	130.099	C5H6O4	1.56	289900	406500	158700	1007000	650600	858100	595700	431400	419000	524900	532600	379900	574000	527500	607600	498-24-8	HMDB0000749	C02226	ko01100//Metabolic pathways;ko01210//2-Oxocarboxylic acid metabolism;ko00660//C5-Branched dibasic acid metabolism;ko00290//Valine, leucine and isoleucine biosynthesis	Amino acid metabolism;Carbohydrate metabolism;Global and overview maps	Metabolism
Com_130_neg	Saponarin	Flavonoids	NEG	594.518	C27H30O15	6.27	8421	11740	4874	5420	4021	5411	6409	6283	7117	4654	5101	4159	6118	7680	4926	-	HMDB0257484	-	-	-	-
Com_131_neg	P-Coumaryl Alcohol	Phenylpropanoids and polyketides	NEG	150.174	C9H10O2	1.04	81840	110100	60130	88660	68600	80630	31850	24510	33110	55450	81090	75910	64670	66540	57720	20649-40-5	HMDB0003654	C02646	ko01100//Metabolic pathways;ko01110//Biosynthesis of secondary metabolites;ko00940//Phenylpropanoid biosynthesis	Biosynthesis of other secondary metabolites;Global and overview maps	Metabolism
Com_132_neg	O-Phospho-L-Tyrosine	Amino Acid And Derivatives	NEG	261.168	C9H12NO6P	0.94	51910	56990	55430	48580	41480	86550	33720	29210	31560	36680	57920	41840	57650	53340	40270	-	HMDB0006049	-	-	-	-
Com_133_neg	L-Sorbose	Carbohydrates And Its Derivatives	NEG	180.16	C6H12O6	0.89	131400	160800	109500	98070	82540	86880	354100	202200	218000	256600	249700	188200	220500	183400	178800	470-15-5	HMDB0001266	C00247	ko01100//Metabolic pathways;ko00051//Fructose and mannose metabolism	Carbohydrate metabolism;Global and overview maps	Metabolism
Com_134_neg	Sodium ferulate	Cinnamic acids and derivatives	NEG	216.17	C10H9NaO4	6.81	647000	860400	448000	1083000	867100	889600	897600	733500	777500	845400	887100	602700	852400	863500	867600	-	HMDB0303721	-	-	-	-
Com_135_neg	O-Phosphorylethanolamine	Organic Acid And Its Derivatives	NEG	141.063	C2H8NO4P	0.86	268000	333600	247600	593000	441800	444600	62050	54040	74730	50340	66500	50670	209000	276400	238300	1071-23-4	HMDB0000224	C00346	ko01100//Metabolic pathways;ko00564//Glycerophospholipid metabolism;ko00600//Sphingolipid metabolism;ko00563//Glycosylphosphatidylinositol (GPI)-anchor biosynthesis	Global and overview maps;Glycan biosynthesis and metabolism;Lipid metabolism	Metabolism
Com_136_neg	alpha-D-Galactose 1-phosphate	Carbohydrates And Its Derivatives	NEG	260.136	C6H13O9P	0.87	1989000	4593000	1157000	1469000	1163000	1417000	17340000	14910000	14530000	19130000	14670000	9165000	8370000	8870000	8694000	2255-14-3	HMDB0000645	C00446	ko01100//Metabolic pathways;ko00052//Galactose metabolism;ko00520//Amino sugar and nucleotide sugar metabolism	Carbohydrate metabolism;Global and overview maps	Metabolism
Com_137_neg	Cytidylic acid	Nucleotide And Its Derivates	NEG	323.2	C9H14N3O8P	0.97	9333	4604	7548	5772	11240	6076	28880	28150	37590	45940	48390	36470	20860	28870	28490	84-52-6	HMDB0240312	C00055	ko01100//Metabolic pathways;ko00240//Pyrimidine metabolism	Global and overview maps;Nucleotide metabolism	Metabolism
Com_138_neg	2-Amino-3-hydroxypropionic acid	Amino Acid And Derivatives	NEG	105.09	C3H7NO3	0.83	1915000	1882000	1009000	1229000	959600	1094000	315400	245800	266500	228100	212300	261800	963200	1049000	1095000	--	--	-	-	-	-
Com_139_neg	Pyrroloquinoline quinone	Quinolines and derivatives	NEG	330.012	C14H6N2O8	6.17	52551	76167	30771	40630	24800	33600	161500	229100	200900	102700	81980	167100	90400	74490	94440	72909-34-3	HMDB0013636	-	-	-	-
Com_140_neg	13(S)-HOTrE	Fatty Acyls	NEG	294.2	C18H30O3	12.07	156400	122900	124700	105700	75050	75580	136400	89600	84000	106000	74800	64620	94020	106400	95010	--	--	C16316	ko00592//alpha-Linolenic acid metabolism	Lipid metabolism	Metabolism
Com_141_neg	Ligustrazine	Alkaloids and derivatives	NEG	136.197	C8H12N2	0.88	465900	503900	619000	439800	378300	443000	382000	444400	553000	492100	642400	611400	649100	428400	453900	1124-11-4	HMDB0036584	-	-	-	-
Com_142_neg	Esculin	Coumarins and derivatives	NEG	340.28	C15H16O9	5.145	8336	7976	2429	5873	5856	9906	12880	18500	12010	5630	8170	6705	6859	13090	7376	531-75-9	HMDB0030820	-	-	-	-
Com_143_neg	Crocetin	Terpenoids	NEG	328.408	C20H24O4	8.79	3860	4661	4482	3347	3790	3209	8177	5571	5561	6624	6380	7694	3595	9848	5811	-	HMDB0250540	C08588	ko01100//Metabolic pathways;ko01110//Biosynthesis of secondary metabolites	Global and overview maps	Metabolism
Com_144_neg	Isoguanosine	Alkaloids and derivatives	NEG	283.241	C10H13N5O5	2.324	263800	220500	83210	96610	179300	144600	828500	221800	432700	368200	630300	1035000	299800	370500	304300	--	--	-	-	-	-
Com_145_neg	5'-Adenylic acid	Pentose phosphates	NEG	347.221	C10H14N5O7P	1.036	55620	143500	18720	125700	63800	76630	189500	162500	135500	140300	116500	130300	102200	113600	87280	130-49-4	HMDB0011617	C00020	ko01100//Metabolic pathways;ko01110//Biosynthesis of secondary metabolites;ko00230//Purine metabolism;ko00908//Zeatin biosynthesis	Global and overview maps;Metabolism of terpenoids and polyketides;Nucleotide metabolism	Metabolism
Com_146_neg	alpha,alpha-Trehalose	Carbohydrates And Its Derivatives	NEG	342.296	C12H22O11	0.962	179000000	197600000	152900000	108900000	110300000	114300000	134500000	104700000	103100000	88200000	65380000	61700000	120700000	135300000	139900000	99-20-7	HMDB0000975	C01083	ko01100//Metabolic pathways;ko01110//Biosynthesis of secondary metabolites;ko02010//ABC transporters;ko00500//Starch and sucrose metabolism	Carbohydrate metabolism;Global and overview maps;Membrane transport	Environmental Information Processing;Metabolism
Com_147_neg	Betulinic acid	Terpenoids	NEG	456.7	C30H48O3	14.842	14160	13070	11330	31440	17050	21580	31320	27460	29650	30770	35720	35270	25040	24400	23020	472-15-1	HMDB0030094	-	-	-	-
Com_148_neg	Methylmalonate	Organic Acid And Its Derivatives	NEG	118.09	C4H6O4	1.938	2116000	3692000	814700	5305000	1957000	3082000	1797000	1265000	696800	1926000	1963000	2328000	2303000	2310000	2268000	516-05-2	HMDB0000202	C02170	ko01100//Metabolic pathways;ko00240//Pyrimidine metabolism;ko00640//Propanoate metabolism;ko00280//Valine, leucine and isoleucine degradation	Amino acid metabolism;Carbohydrate metabolism;Global and overview maps;Nucleotide metabolism	Metabolism
Com_149_neg	Carvacrol	Terpenoids	NEG	150.22	C10H14O	1.467	8366	13210	11910	8230	12550	11550	26580	16490	14810	17250	24920	13180	19760	14540	10200	114567-47-4	HMDB0038707	-	-	-	-
Com_150_neg	D-2-Hydroxypentanedioic acid	Amino Acid And Derivatives	NEG	192.078	C5H6Na2O5	1.49	295700	423000	180300	363300	269700	309300	478500	357700	435400	462300	362600	237300	326800	416800	332200	--	--	-	-	-	-
Com_151_neg	D-3-Phosphoglyceric acid	Sugar Acids And Its Derivatives	NEG	230.021	C3H5H2O7P	0.95	2389000	3175000	2087000	123100	80530	116800	175200	149700	163800	158600	206200	129300	905400	800700	791200	3443-58-1	HMDB0060180	C00197	ko01100//Metabolic pathways;ko01110//Biosynthesis of secondary metabolites;ko01120//Microbial metabolism in diverse environments;ko01230//Biosynthesis of amino acids;ko01200//Carbon metabolism;ko00270//Cysteine and methionine metabolism;ko00260//Glycine, serine and threonine metabolism;ko00630//Glyoxylate and dicarboxylate metabolism;ko00030//Pentose phosphate pathway;ko00710//Carbon fixation in …	Amino acid metabolism;Carbohydrate metabolism;Energy metabolism;Global and overview maps;Lipid metabolism	Metabolism
Com_152_neg	D-Mannose 6-phosphate	Carbohydrates And Its Derivatives	NEG	260.136	C6H13O9P	0.87	26380	31230	13430	724100	615100	569600	5888000	3589000	4614000	6363000	4119000	2039000	2312000	2581000	2193000	-	HMDB0304312	C00275	ko01100//Metabolic pathways;ko01110//Biosynthesis of secondary metabolites;ko00520//Amino sugar and nucleotide sugar metabolism;ko00051//Fructose and mannose metabolism	Carbohydrate metabolism;Global and overview maps	Metabolism
Com_153_neg	2–furanoic acid	Organic Acid And Its Derivatives	NEG	112.084	C5H4O3	1.49	197600	310100	76770	569600	326400	330300	175400	135800	189400	183600	73320	89950	211300	263600	201700	--	--	-	-	-	-
Com_154_neg	Lactose	Carbohydrates And Its Derivatives	NEG	342.3	C12H22O11	0.911	12380000	13350000	9081000	6975000	6038000	6485000	8232000	6455000	6373000	4990000	3767000	3268000	7311000	7957000	8049000	5965-66-2	HMDB0041627	C00243	ko01100//Metabolic pathways;ko02010//ABC transporters;ko00052//Galactose metabolism	Carbohydrate metabolism;Global and overview maps;Membrane transport	Environmental Information Processing;Metabolism
Com_155_neg	alpha-D-Glucose	Carbohydrates And Its Derivatives	NEG	180.16	C6H12O6	0.912	294200	331300	213600	208900	187900	226800	577600	484300	514000	637900	618300	462100	389900	461500	432400	492-62-6	HMDB0003345	C00267	ko01100//Metabolic pathways;ko01110//Biosynthesis of secondary metabolites;ko01120//Microbial metabolism in diverse environments;ko01200//Carbon metabolism;ko00052//Galactose metabolism;ko00520//Amino sugar and nucleotide sugar metabolism;ko00051//Fructose and mannose metabolism;ko00010//Glycolysis / Gluconeogenesis	Carbohydrate metabolism;Global and overview maps	Metabolism
Com_156_neg	L-Arabinitol	Sugar Alcohols	NEG	152.15	C5H12O5	0.925	40290	51910	57750	23560	17820	23890	20180	22110	29340	24480	22410	18330	26310	26070	21050	7643-75-6	HMDB0001851	C00532	ko01100//Metabolic pathways;ko00040//Pentose and glucuronate interconversions	Carbohydrate metabolism;Global and overview maps	Metabolism
Com_157_neg	L-Pyroglutamic acid	Amino Acid And Derivatives	NEG	129.11	C5H7NO3	1.689	76570	93490	43270	208300	189700	198400	1911000	1382000	1701000	1603000	1565000	1545000	922900	898400	916800	98-79-3	HMDB0000267	C01879	ko01100//Metabolic pathways;ko00480//Glutathione metabolism	Global and overview maps;Metabolism of other amino acids	Metabolism
Com_158_neg	p-Hydroxybenzaldehyde	Carbonyl compounds	NEG	122.12	C7H6O2	6.214	9697	12700	17314	29740	14700	16480	65720	67290	77800	51940	51510	40750	27510	51110	48910	123-08-0	HMDB0011718	C00633	ko01100//Metabolic pathways;ko01120//Microbial metabolism in diverse environments	Global and overview maps	Metabolism
Com_159_neg	Lactobionic acid	Carbohydrates And Its Derivatives	NEG	358.3	C12H22O12	0.91	168100	230800	54630	117100	80010	79190	90790	57370	55100	51790	42800	20200	98170	111400	118600	-	HMDB0253945	-	-	-	-
Com_160_neg	Citric acid	Tca Cycle	NEG	192.12	C6H8O7	1.516	12260000	20510000	4644000	34830000	18360000	23220000	10910000	7671000	10310000	9039000	3513000	2821000	15760000	14340000	14680000	77-92-9	HMDB0000094	C00158	ko01100//Metabolic pathways;ko01110//Biosynthesis of secondary metabolites;ko01120//Microbial metabolism in diverse environments;ko01230//Biosynthesis of amino acids;ko01200//Carbon metabolism;ko01210//2-Oxocarboxylic acid metabolism;ko00630//Glyoxylate and dicarboxylate metabolism;ko00250//Alanine, aspartate and glutamate metabolism;ko00020//Citrate cycle (TCA cycle)	Amino acid metabolism;Carbohydrate metabolism;Global and overview maps	Metabolism
Com_161_neg	Cytosine	Nucleotide And Its Derivates	NEG	111.1	C4H5N3O	0.875	22059	3376	16611	52519	52851	46199	99600	99270	41910	134400	148700	205400	85690	63940	75560	71-30-7	HMDB0000630	C00380	ko01100//Metabolic pathways;ko00240//Pyrimidine metabolism	Global and overview maps;Nucleotide metabolism	Metabolism
Com_162_neg	cis-Aconitic acid	Tca Cycle	NEG	174.11	C6H6O6	1.766	117700	201300	58840	2656000	1911000	2094000	16130	16980	25570	23550	12930	13810	648200	594900	581000	585-84-2	HMDB0000072	C00417	ko01100//Metabolic pathways;ko01110//Biosynthesis of secondary metabolites;ko01120//Microbial metabolism in diverse environments;ko01210//2-Oxocarboxylic acid metabolism;ko00630//Glyoxylate and dicarboxylate metabolism;ko00020//Citrate cycle (TCA cycle);ko00660//C5-Branched dibasic acid metabolism	Carbohydrate metabolism;Global and overview maps	Metabolism
Com_163_neg	Thymidine 5'-diphosphate	Nucleotide And Its Derivates	NEG	402.19	C10H16N2O11P2	0.69	4380	4562	3057	4889	2991	4218	3433	5304	5335	3432	4951	3771	4939	5771	5759	491-97-4	HMDB0001274	C00363	ko01100//Metabolic pathways;ko00240//Pyrimidine metabolism	Global and overview maps;Nucleotide metabolism	Metabolism
Com_164_neg	N-Oleoyl Glycine	Organic Acid And Its Derivatives	NEG	339.513	C20H37NO3	14.62	25580	21660	12910	11760	4890	8208	53800	45340	46940	47300	45570	47390	30300	32580	30360	-	HMDB0241916	-	-	-	-
Com_165_neg	N-Acetylphenylalanine	Amino Acid And Derivatives	NEG	207.226	C11H13NO3	6.82	21801	25076	20395	32314	27245	28735	64140	40710	69300	45280	42430	36840	32590	30320	26610	-	HMDB0255056	-	-	-	-
Com_166_neg	N-Acetyl-D-glucosamine 6-phosphate	Carbohydrates And Its Derivatives	NEG	301.188	C8H16NO9P	1.81	14730	15490	10540	9445	7048	7526	6783	6180	6776	5765	6237	6920	5801	3679	4597	73495-11-1	HMDB0002817	C00357	ko01100//Metabolic pathways;ko00520//Amino sugar and nucleotide sugar metabolism	Carbohydrate metabolism;Global and overview maps	Metabolism
Com_167_neg	D-Ribose 5-phosphate	Pentose phosphates	NEG	230.11	C5H11O8P	0.89	44250	57810	36090	219700	179800	213600	245200	206800	245700	389600	496200	328600	241400	223700	244300	34980-65-9	HMDB0001548	C00117	ko01100//Metabolic pathways;ko01110//Biosynthesis of secondary metabolites;ko01120//Microbial metabolism in diverse environments;ko01230//Biosynthesis of amino acids;ko01200//Carbon metabolism;ko00230//Purine metabolism;ko00030//Pentose phosphate pathway;ko00710//Carbon fixation in photosynthetic organisms;ko00750//Vitamin B6 metabolism	Carbohydrate metabolism;Energy metabolism;Global and overview maps;Metabolism of cofactors and vitamins;Nucleotide metabolism	Metabolism
Com_168_neg	Trifolin	Flavonoids	NEG	448.101	C21H20O11	6.62	155400	358700	85970	81330	28990	78960	183500	132800	124600	127800	109000	12850	115400	125000	152700	-	HMDB0304745	C12626	ko01110//Biosynthesis of secondary metabolites;ko00944//Flavone and flavonol biosynthesis	Biosynthesis of other secondary metabolites;Global and overview maps	Metabolism
Com_169_neg	N7-Methylguanosine	Nucleotide And Its Derivates	NEG	298.275	C11H17N5O5	5.46	9783	26210	5269	37200	15080	16680	14986	2876	14210	18301	21869	18395	16310	13460	13050	--	--	-	-	-	-
Com_170_neg	Uridine 5'-monophosphate	Nucleotide And Its Derivates	NEG	324.18	C9H13N2O9P	1.037	116200	343100	55220	224800	191200	215600	711800	534300	510000	637800	582200	513000	355300	414000	319200	58-97-9	HMDB0000288	C00105	ko01100//Metabolic pathways;ko00240//Pyrimidine metabolism	Global and overview maps;Nucleotide metabolism	Metabolism
Com_171_neg	Sibiricose A5	Phenylpropanoids	NEG	518.465	C22H30O14	5.421	244800	359200	176300	547500	335500	420900	981900	709700	652600	641500	335400	183600	498300	504900	507000	--	--	-	-	-	-
Com_172_neg	D-Glucopyranose	Carbohydrates And Its Derivatives	NEG	180.156	C6H12O6	0.87	209300	203700	152200	196200	161600	185100	601800	375700	345700	643500	536900	472300	384200	382300	343700	-	HMDB0304632	C00031	ko01100//Metabolic pathways;ko01110//Biosynthesis of secondary metabolites;ko02010//ABC transporters;ko00052//Galactose metabolism;ko00520//Amino sugar and nucleotide sugar metabolism;ko00030//Pentose phosphate pathway;ko00010//Glycolysis / Gluconeogenesis;ko00500//Starch and sucrose metabolism;ko00901//Indole alkaloid biosynthesis;ko04931//Insulin resistance;ko04933//AGE-RAGE signaling pathway i…	Biosynthesis of other secondary metabolites;Carbohydrate metabolism;Endocrine and metabolic disease;Global and overview maps;Membrane transport	Environmental Information Processing;Human Diseases;Metabolism
Com_173_neg	D-Histidine	Amino Acid And Derivatives	NEG	155.155	C6H9N3O2	0.81	519000	620000	223000	373000	294500	293500	20740	15680	25010	25350	11240	13880	153500	189500	174300	-	HMDB0250763	C06419	ko01100//Metabolic pathways	Global and overview maps	Metabolism
Com_174_neg	D-Glucarate	Carbohydrates And Its Derivatives	NEG	210.139	C6H10O8	0.82	22000	26500	18250	21898	23790	21580	30000	27950	24940	19350	21750	20470	22830	24050	24440	87-73-0	HMDB0000663	C00818	ko01100//Metabolic pathways;ko00053//Ascorbate and aldarate metabolism	Carbohydrate metabolism;Global and overview maps	Metabolism
Com_175_neg	D-Gluconic acid	Carbohydrates And Its Derivatives	NEG	196.155	C6H12O7	0.91	13610000	12720000	3032000	4601000	4154000	4885000	1104000	792500	859900	842400	411400	419600	4205000	4105000	4143000	-	HMDB0303730	C00257	ko01100//Metabolic pathways;ko01110//Biosynthesis of secondary metabolites;ko01120//Microbial metabolism in diverse environments;ko01200//Carbon metabolism;ko00030//Pentose phosphate pathway	Carbohydrate metabolism;Global and overview maps	Metabolism
Com_176_neg	Aspartate	Amino Acid And Derivatives	NEG	133.103	C4H7NO4	0.85	14020000	16710000	7660000	7637000	9698000	10230000	2786000	1867000	2131000	1770000	1246000	2064000	8322000	6652000	6342000	56-84-8	HMDB0000191	-	-	-	-
Com_177_neg	Dl-Glutamic acid	Amino Acid And Derivatives	NEG	147.129	C5H9NO4	0.87	15740000	21240000	9506000	5488000	3837000	4520000	423900	369500	309400	219900	131900	245600	5138000	5301000	5415000	-	HMDB0060475	C00302	ko01100//Metabolic pathways;ko00460//Cyanoamino acid metabolism	Global and overview maps;Metabolism of other amino acids	Metabolism
Com_178_neg	Dihydroxyacetone phosphate	Carbohydrates And Its Derivatives	NEG	170.058	C3H7O6P	0.9	316900	343700	289700	72030	65240	59390	207300	186600	193200	201800	276900	174600	194500	180000	204500	1957-04-05	HMDB0001473	C00111	ko01100//Metabolic pathways;ko01110//Biosynthesis of secondary metabolites;ko01120//Microbial metabolism in diverse environments;ko01230//Biosynthesis of amino acids;ko01200//Carbon metabolism;ko00052//Galactose metabolism;ko00760//Nicotinate and nicotinamide metabolism;ko00710//Carbon fixation in photosynthetic organisms;ko00040//Pentose and glucuronate interconversions;ko00051//Fructose and man…	Carbohydrate metabolism;Energy metabolism;Global and overview maps;Lipid metabolism;Metabolism of cofactors and vitamins	Metabolism
Com_179_neg	D-Lactic acid	Organic Acid And Its Derivatives	NEG	90.08	C3H6O3	1.44	27680	18410	21730	27590	17190	32030	39840	40060	27110	30370	38020	21090	28140	21110	26850	10326-41-7	HMDB0001311	C00256	ko01100//Metabolic pathways;ko01120//Microbial metabolism in diverse environments;ko00620//Pyruvate metabolism;ko01502//Vancomycin resistance	Carbohydrate metabolism;Drug resistance: antimicrobial;Global and overview maps	Human Diseases;Metabolism
Com_180_neg	DL-o-Tyrosine	Amino Acid And Derivatives	NEG	181.189	C9H11NO3	1.81	705500	934700	481800	499100	356300	388700	40780	38320	50730	32360	25810	22520	308600	294600	299800	2370-61-8	HMDB0006050	-	-	-	-
Com_181_neg	alpha-Amino-beta-(3-indolyl)-propionic acid	Amino Acid And Derivatives	NEG	204.225	C11H12N2O2	4.91	952300	1252000	745200	499100	311700	353200	22910	23680	24300	21100	11070	19290	379300	392000	399600	1954-12-06	HMDB0030396	-	-	-	-
Com_182_neg	2'-Hydroxyacetophenone	Benzene and substituted derivatives	NEG	136.148	C8H8O2	18.287	3599000	3971000	4064000	3756000	4374000	3882000	3595000	4110000	4180000	4002000	4502000	4047000	3989000	3767000	4467000	118-93-4	HMDB0032568	-	-	-	-
Com_183_neg	D-Fructose-1,6-biphosphate	Carbohydrates And Its Derivatives	NEG	339.996	C6H14O12P2	0.91	105900	113800	39790	174900	212600	203500	229100	173200	214500	233400	251700	166200	270000	181200	208300	--	--	-	-	-	-
Com_184_neg	2,3-Dihydroxybenzoic acid	Benzoic acids and derivatives	NEG	154.027	C7H6O4	6.21	283300	298700	393500	278200	182600	206800	372300	384500	438700	404200	338000	395400	343400	377000	409800	303-38-8	HMDB0000397	C00196	ko01110//Biosynthesis of secondary metabolites;ko01120//Microbial metabolism in diverse environments	Global and overview maps	Metabolism
Com_185_neg	Aminomalonic acid	Amino Acid And Derivatives	NEG	119.022	C3H5NO4	0.88	391600	384500	326200	254300	194800	203100	73830	62740	55500	45680	42820	56190	239400	220300	226100	1068-84-4	HMDB0001147	-	-	-	-
Com_186_neg	Methylophiopogonanone A	Flavonoids	NEG	342.343	C19H18O6	0.78	42230	65310	8892	10670	11920	16350	8918	8300	10000	8941	10826	14411	9522	7572	4341	--	--	-	-	-	-
Com_187_neg	Quercetin	Flavones and Flavonols	NEG	302.236	C15H10O7	8.96	2965	6211	3686	5889	2913	3511	10710	6765	8900	5902	4768	6285	7644	6066	6449	117-39-5	HMDB0005794	C00389	ko01100//Metabolic pathways;ko01110//Biosynthesis of secondary metabolites;ko00944//Flavone and flavonol biosynthesis;ko00941//Flavonoid biosynthesis	Biosynthesis of other secondary metabolites;Global and overview maps	Metabolism
Com_188_neg	Methyl myristate	Fatty Acyls	NEG	242.397	C15H30O2	8.04	15670	11770	8720	8467	11030	10640	15470	10540	13690	16640	22640	8284	21080	21420	23100	124-10-7	HMDB0030469	-	-	-	-
Com_189_neg	Cellotriose	Carbohydrates And Its Derivatives	NEG	504.437	C18H32O16	1.02	1117000	1657000	855100	803700	691300	610200	2944000	1975000	1800000	1210000	553400	404600	1184000	1525000	1207000	--	--	-	-	-	-
Com_190_neg	Syringic acid O-glucoside	Flavonoids	NEG	360.1	C15H20O10	4.82	27290	44410	14720	18690	16610	15670	44010	20390	29030	28280	18440	6532	23360	30710	22270	--	--	-	-	-	-
Com_191_neg	Di-O-methylquercetin	Flavonoids	NEG	330.1	C17H14O7	9.19	14370000	10980000	12590000	12000000	8529000	8465000	18910000	13540000	13890000	12080000	12020000	12550000	13180000	13060000	12950000	--	--	-	-	-	-
Com_192_neg	Salicylic acid O-glucoside	Phytohormones	NEG	300.1	C13H16O8	4.14	90000	140600	37760	154300	125700	135900	506700	331000	335900	407900	388900	253900	262600	251800	260500	--	--	-	-	-	-
Com_193_neg	3,4,5-Trimethoxycinnamic acid	Organic Acid And Its Derivatives	NEG	238.24	C12H14O5	18.465	4029	4693	4659	5040	5898	4207	5232	4340	4768	4542	4496	4896	4963	4474	6006	90-50-6	HMDB0002511	-	-	-	-
Com_194_neg	Isovanillin	Phenols And Its Derivatives	NEG	152.15	C8H8O3	7.676	14170	12700	4888	9206	10410	7750	8026	12140	9124	10270	14500	10580	10820	9802	11590	--	--	-	-	-	-
Com_195_neg	Raffinose	Carbohydrates And Its Derivatives	NEG	504.437	C18H32O16	1.009	6893000	14800000	9664000	8072000	5936000	5608000	25990000	16490000	16780000	10890000	5119000	2876000	11290000	11980000	11290000	512-69-6	HMDB0003213	C00492	ko01100//Metabolic pathways;ko02010//ABC transporters;ko00052//Galactose metabolism	Carbohydrate metabolism;Global and overview maps;Membrane transport	Environmental Information Processing;Metabolism
Com_196_neg	p-Coumaric Acid	Cinnamic acids and derivatives	NEG	164.16	C9H8O3	6.549	1430000	2096000	840700	3793000	2923000	3036000	8062000	6704000	7435000	5580000	5364000	5355000	4646000	4521000	4457000	4501-31-9	HMDB0030677	C00811	ko01100//Metabolic pathways;ko01110//Biosynthesis of secondary metabolites;ko00940//Phenylpropanoid biosynthesis;ko01220//Degradation of aromatic compounds;ko00350//Tyrosine metabolism;ko00950//Isoquinoline alkaloid biosynthesis;ko00130//Ubiquinone and other terpenoid-quinone biosynthesis	Amino acid metabolism;Biosynthesis of other secondary metabolites;Global and overview maps;Metabolism of cofactors and vitamins	Metabolism
Com_197_neg	Vanillic acid	Organic Acid And Its Derivatives	NEG	168.15	C8H8O4	5.901	42910	35980	29120	51150	42340	33820	76100	58730	71120	52570	54190	56320	55210	65940	48510	3943-74-6	HMDB0240266	C06672	ko01120//Microbial metabolism in diverse environments	Global and overview maps	Metabolism
Com_198_neg	Notoginsenoside R1	Terpenoids	NEG	933.141	C47H80O18	7.26	14339	17638	6265	8372	7940	7847	9311	11690	11960	14680	20610	14430	9145	13180	3460	80418-24-2	HMDB0035363	-	-	-	-
Com_199_neg	D-Glucose	Carbohydrates And Its Derivatives	NEG	180.156	C6H12O6	0.94	140300	114900	77430	144800	105300	133900	299700	247800	276500	410100	402200	332900	288300	254100	251700	-	HMDB0242534	C00031	ko01100//Metabolic pathways;ko01110//Biosynthesis of secondary metabolites;ko02010//ABC transporters;ko00052//Galactose metabolism;ko00520//Amino sugar and nucleotide sugar metabolism;ko00030//Pentose phosphate pathway;ko00010//Glycolysis / Gluconeogenesis;ko00500//Starch and sucrose metabolism;ko00901//Indole alkaloid biosynthesis;ko04931//Insulin resistance;ko04933//AGE-RAGE signaling pathway i…	Biosynthesis of other secondary metabolites;Carbohydrate metabolism;Endocrine and metabolic disease;Global and overview maps;Membrane transport	Environmental Information Processing;Human Diseases;Metabolism
Com_200_neg	Paederoside	Carbohydrates And Its Derivatives	NEG	446.43	C18H22O11S	5.89	7826	8223	6653	7582	5645	7113	11870	4554	5773	6066	9279	7189	4697	3842	4271	--	--	-	-	-	-
Com_201_neg	Hexadecanedioic acid	Fatty Acyls	NEG	286.41	C16H30O4	11.908	69490	65260	60540	60510	62480	57310	76930	72150	71480	59060	57220	60930	61590	57010	59650	-	HMDB0304377	-	-	-	-
Com_202_neg	3,5-Dihydroxybenzoic acid	Benzoic acids and derivatives	NEG	154.12	C7H6O4	4.461	86435	110481	67538	132978	97720	141668	269300	146800	162600	214300	166700	143500	129700	101700	127600	1999-10-05	HMDB0013677	-	-	-	-
Com_203_neg	2,6-Dihydroxybenzoic acid	Benzoic acids and derivatives	NEG	154.12	C7H6O4	6.13	966800	922500	1397000	921400	600900	614600	1218000	1183000	1488000	1390000	960000	1308000	1132000	1094000	1230000	303-07-1	HMDB0013676	-	-	-	-
Com_204_neg	1,11-Undecanedicarboxylic acid	Organic Acid And Its Derivatives	NEG	244.33	C13H24O4	10.093	243900	226800	201200	221100	229100	235700	248300	243800	236600	215600	201000	230600	222100	211300	220200	505-52-2	HMDB0002327	-	-	-	-
Com_205_neg	Maltotriose	Carbohydrates And Its Derivatives	NEG	504.44	C18H32O16	0.94	131700	244800	121600	126800	69040	74590	2830000	1864000	1760000	718500	303700	269700	847700	829500	903600	6118-87-2	HMDB0038852	C01835	ko02010//ABC transporters	Membrane transport	Environmental Information Processing
Com_206_neg	Glycolic acid	Organic Acid And Its Derivatives	NEG	76.05	C2H4O3	0.99	25026	9796	6618	15120	22700	18471	55280	44870	48400	108800	111800	77850	55440	47970	46280	-	HMDB0304424	C00160	ko01100//Metabolic pathways;ko01110//Biosynthesis of secondary metabolites;ko01120//Microbial metabolism in diverse environments;ko01200//Carbon metabolism;ko00630//Glyoxylate and dicarboxylate metabolism	Carbohydrate metabolism;Global and overview maps	Metabolism
Com_207_neg	beta-L-Arabinose	Carbohydrates And Its Derivatives	NEG	150.13	C5H10O5	0.9	100700	133900	81030	108800	77240	96270	28080	28520	30130	33650	40740	21940	63450	50750	52680	7296-56-2	HMDB0000646	-	-	-	-
Com_208_neg	Isovitexin	Flavones and Flavonols	NEG	432.378	C21H20O10	6.533	58870	102400	38160	46900	25430	38790	172100	163200	141500	131600	73020	10600	105000	83240	85440	-	HMDB0253708	C01714	ko00944//Flavone and flavonol biosynthesis	Biosynthesis of other secondary metabolites	Metabolism
Com_209_neg	Isochlorogenic acid C	Alcohols and polyols	NEG	516.451	C25H24O12	7.053	15769	21582	11563	20278	13688	18975	14090	15570	21720	15940	19000	35130	11670	9951	12040	57378-72-0	HMDB0030707	-	-	-	-
Com_210_neg	2'-Deoxyguanosine	Nucleotide And Its Derivates	NEG	267.241	C10H13N5O4	3.181	5105	4972	4703	16460	15140	15840	9475	5928	8548	6367	4267	3436	8901	6990	7688	961-07-9	HMDB0000085	C00330	ko01100//Metabolic pathways;ko02010//ABC transporters;ko00230//Purine metabolism	Global and overview maps;Membrane transport;Nucleotide metabolism	Environmental Information Processing;Metabolism
Com_211_neg	9,10-EODE	Fatty Acyls	NEG	296	C18H32O3	1.69	15747	6128	7154	3561	16545	17470	31880	27940	25920	20410	25730	41440	23070	27860	26130	--	--	-	-	-	-
Com_212_neg	Nystose	Carbohydrates And Its Derivatives	NEG	666.578	C24H42O21	1.03	45150	72870	39830	37140	29840	34370	1155000	758500	727200	354100	148200	80300	383500	339000	372400	13133-07-8	HMDB0039176	-	-	-	-
Com_213_neg	Allysine	Amino Acid And Derivatives	NEG	145.074	C6H11NO3	1.11	35930	45590	30430	49250	43280	61960	15090	7150	9452	14040	12030	13610	28370	32720	27600	6665-12-09	HMDB0001263	C04076	ko01100//Metabolic pathways;ko01110//Biosynthesis of secondary metabolites;ko01230//Biosynthesis of amino acids;ko00310//Lysine degradation;ko00300//Lysine biosynthesis;ko00960//Tropane, piperidine and pyridine alkaloid biosynthesis	Amino acid metabolism;Biosynthesis of other secondary metabolites;Global and overview maps	Metabolism
Com_214_neg	4-Hydroxyisoleucine	Amino Acid And Derivatives	NEG	147.172	C6H13NO3	1.038	17280000	23530000	10830000	6227000	4140000	4954000	381700	323200	460900	170200	99740	199300	5621000	5468000	5680000	--	--	-	-	-	-
Com_215_neg	D-Galactose	Carbohydrates And Its Derivatives	NEG	180.16	C6H12O6	0.9	360000	354100	276200	287300	232000	290700	729500	568000	583600	996800	940500	716500	642900	540400	564100	-	HMDB0250761	C00124	ko01100//Metabolic pathways;ko00052//Galactose metabolism	Carbohydrate metabolism;Global and overview maps	Metabolism
Com_216_neg	Coniferin	Carbohydrates And Its Derivatives	NEG	342.132	C16H22O8	0.97	202000000	208200000	181900000	149400000	122500000	142800000	132200000	136700000	134900000	108500000	89620000	67290000	153200000	145700000	152600000	124151-33-3	HMDB0013682	C00761	ko01110//Biosynthesis of secondary metabolites;ko00940//Phenylpropanoid biosynthesis	Biosynthesis of other secondary metabolites;Global and overview maps	Metabolism
Com_217_neg	D(+)-Melezitose O-rhamnoside	Carbohydrates And Its Derivatives	NEG	650.1	C24H42O20	1.05	4642	4191	5089	2103	2508	5428	18080	6710	11310	5462	4612	3347	9240	4185	5057	--	--	-	-	-	-
Com_218_neg	D-Ribose	Carbohydrates And Its Derivatives	NEG	150.13	C5H10O5	0.92	250000	231000	117600	231600	200100	248300	177700	139700	169100	325100	266500	275400	225000	216400	229400	613-83-2	HMDB0000283	-	-	-	-
Com_219_neg	Afzelechin	Flavonoids	NEG	274.084	C15H14O5	0.68	57900	78560	40220	72150	71090	60260	63480	37640	52050	38380	51780	16070	68360	58550	56300	2545-00-8	HMDB0030823	C09320	ko01110//Biosynthesis of secondary metabolites;ko00941//Flavonoid biosynthesis	Biosynthesis of other secondary metabolites;Global and overview maps	Metabolism
Com_220_neg	GA7-1	Phytohormones	NEG	330.4	C19H22O5	9.22	22000000	17030000	18400000	18710000	12430000	12770000	29860000	20910000	22240000	18760000	18010000	19220000	20010000	20100000	20210000	--	--	-	-	-	-
Com_221_neg	D-Xylose	Carbohydrates And Its Derivatives	NEG	150.131	C5H10O5	1.01	105400	126500	57330	76150	72820	93730	62760	55900	67720	103200	107000	88710	88400	78930	92910	58-86-6	HMDB0000098	C00181	ko01100//Metabolic pathways;ko02010//ABC transporters;ko00520//Amino sugar and nucleotide sugar metabolism;ko00040//Pentose and glucuronate interconversions	Carbohydrate metabolism;Global and overview maps;Membrane transport	Environmental Information Processing;Metabolism
Com_222_neg	Menadione	Vitamins	NEG	254.262	C11H10O5S	1.1	8671	15520	6998	15850	16910	11090	16061	8151	10230	13417	7789	7759	13030	10890	13840	-	HMDB0254432	-	-	-	-
Com_223_neg	Stachyose	Carbohydrates And Its Derivatives	NEG	666.578	C24H42O21	0.93	27400	73960	45740	56410	21720	29100	418000	245700	230200	177100	56310	23440	147800	137800	118500	470-55-3	HMDB0003553	C01613	ko01100//Metabolic pathways;ko00052//Galactose metabolism	Carbohydrate metabolism;Global and overview maps	Metabolism
Com_224_neg	D-Glutamic acid	Amino Acid And Derivatives	NEG	147.129	C5H9NO4	2.31	8914	8646	3699	7193	7047	6689	5598	5705	6415	5416	5951	5565	3639	3684	3461	6893-26-1	HMDB0003339	C00217	ko01100//Metabolic pathways	Global and overview maps	Metabolism
Com_225_neg	6'-O-Feruloyl-D-sucrose	Phenolic acids	NEG	518.164	C22H30O14	0.69	4407	11220	1882	6796	7172	21410	12320	6438	13500	1508	4610	3783	8256	9470	7548	--	--	-	-	-	-
Com_226_neg	Capsianoside I	Terpenoids	NEG	660.336	C32H52O14	0.98	104100	135000	67700	160400	145200	156300	1188000	778400	677400	783400	458400	304300	411900	496100	459700	121924-04-7	HMDB0002318	-	-	-	-
Com_227_neg	13(S)-HODE;13(S)-Hydroxyoctadeca-9Z,11E-dienoic acid	Fatty Acyls	NEG	296.235	C18H32O3	12.61	10880000	8796000	10590000	8097000	4347000	4683000	6924000	5274000	5735000	4174000	3244000	3497000	6728000	6555000	6693000	--	--	-	-	-	-
Com_228_neg	Creatine	Amino Acid And Derivatives	NEG	131.133	C4H9N3O2	1.95	10740	20230	5976	48770	32030	37140	13058	10379	14591	16222	20600	19425	14000	12330	13920	57-00-1	HMDB0000064	C00300	ko01100//Metabolic pathways;ko00330//Arginine and proline metabolism;ko00260//Glycine, serine and threonine metabolism	Amino acid metabolism;Global and overview maps	Metabolism
Com_229_neg	2-Deoxyribose 5'-phosphate	Nucleotide And Its Derivates	NEG	214.1	C5H11O7P	1.22	13690	10570	8381	30740	20970	15600	27940	23360	32300	28200	30350	32910	20050	25060	22080	--	--	-	-	-	-
Com_230_neg	D-Galacturonic acid	Carbohydrates And Its Derivatives	NEG	194.139	C6H10O7	1.56	300600	438000	121600	707700	428400	522300	241200	197400	228300	199400	92020	67320	358800	340000	303600	-	HMDB0062783	C00333	ko01100//Metabolic pathways;ko02010//ABC transporters;ko00520//Amino sugar and nucleotide sugar metabolism;ko00040//Pentose and glucuronate interconversions;ko00053//Ascorbate and aldarate metabolism	Carbohydrate metabolism;Global and overview maps;Membrane transport	Environmental Information Processing;Metabolism
Com_231_neg	Orotidine	Nucleotide And Its Derivates	NEG	288.211	C10H12N2O8	1	19430	14650	7083	28060	13730	14170	10860	13430	10490	15170	7110	5878	10410	14640	22700	314-50-1	HMDB0000788	C01103	ko01100//Metabolic pathways;ko00240//Pyrimidine metabolism	Global and overview maps;Nucleotide metabolism	Metabolism
Com_232_neg	3-Indoleacrylic acid	Indoles and derivatives	NEG	187.195	C11H9NO2	5.36	154702	156731	128878	9394	8027	4378	480500	356500	407200	530400	436600	433400	247800	233100	233200	29953-71-7	HMDB0000734	-	-	-	-
Com_233_neg	1-O-b-D-glucopyranosyl sinapate	Polyphenol	NEG	386.351	C17H22O10	5.88	6485	13493	7324	5087	4357	10833	35030	15020	16450	31430	8288	6785	15840	8826	8505	--	--	-	-	-	-
Com_234_neg	L-Homoserine	Amino Acid And Derivatives	NEG	119.119	C4H9NO3	1.9	9921	20800	3079	28380	8583	16790	10680	7446	4680	8028	10730	12470	9201	9945	15660	672-15-1	HMDB0000719	C00263	ko01100//Metabolic pathways;ko01110//Biosynthesis of secondary metabolites;ko01120//Microbial metabolism in diverse environments;ko01230//Biosynthesis of amino acids;ko00270//Cysteine and methionine metabolism;ko00260//Glycine, serine and threonine metabolism;ko00300//Lysine biosynthesis;ko00920//Sulfur metabolism	Amino acid metabolism;Energy metabolism;Global and overview maps	Metabolism
Com_235_neg	D-threo-Isocitric acid	Organic Acid And Its Derivatives	NEG	192.124	C6H8O7	1.41	2513000	3464000	992200	4018000	3043000	3331000	2654000	1452000	1619000	1501000	876600	828000	2108000	2252000	2065000	-	HMDB0304324	-	-	-	-
Com_236_neg	9-KODE	Fatty Acyls	NEG	294.2	C18H30O3	12.07	152100	119200	112700	107700	67650	68830	129600	74200	77690	100600	75930	65610	91260	106200	86400	-	HMDB0004669	C14766	ko00591//Linoleic acid metabolism	Lipid metabolism	Metabolism
Com_237_neg	D-Glucose 6-phosphate	Carbohydrates And Its Derivatives	NEG	260.03	C6H13O9P	0.86	130800	200300	69080	1904000	1494000	1575000	17580000	11410000	13920000	18570000	12790000	5705000	7544000	7819000	7344000	56-73-5	HMDB0001401	C00092	ko01100//Metabolic pathways;ko01110//Biosynthesis of secondary metabolites;ko00500//Starch and sucrose metabolism;ko00562//Inositol phosphate metabolism;ko04931//Insulin resistance	Carbohydrate metabolism;Endocrine and metabolic disease;Global and overview maps	Human Diseases;Metabolism
Com_238_neg	Kinetin	Purines and purine derivatives	NEG	215.21	C10H9N5O	5.41	13467	20042	7512	14795	10094	13678	8730	5041	12390	18250	23880	11760	8175	9175	9386	525-79-1	HMDB0012245	-	-	-	-
Com_239_neg	L-(+)-Rhamnose Monohydrate	Carbohydrates And Its Derivatives	NEG	182.17	C6H14O6	0.96	8898	18180	4526	8746	9105	9381	7473	10029	13800	14860	8092	7820	12420	8409	8734	3615-41-6	HMDB0000849	C00507	ko01100//Metabolic pathways;ko01120//Microbial metabolism in diverse environments;ko00051//Fructose and mannose metabolism	Carbohydrate metabolism;Global and overview maps	Metabolism
Com_240_neg	2-Deoxyribose 1-Phosphate	Nucleotide And Its Derivates	NEG	214.11	C5H11O7P	1.01	16320	16150	23140	58650	51900	42300	47200	45550	48940	54830	76150	75860	34980	39420	36810	17210-42-3	HMDB0001351	C00672	ko01100//Metabolic pathways;ko00240//Pyrimidine metabolism;ko00030//Pentose phosphate pathway	Carbohydrate metabolism;Global and overview maps;Nucleotide metabolism	Metabolism
Com_241_neg	Succinic anhydride	Organic Acid And Its Derivatives	NEG	100.073	C4H4O3	0.88	128100	142800	95420	1237000	1198000	1341000	311100	172800	355800	232100	262400	247600	424800	436300	409300	108-30-5	HMDB0032523	-	-	-	-
Com_242_neg	D-Tagatose	Carbohydrates And Its Derivatives	NEG	180.156	C6H12O6	0.96	335000	348100	192300	399700	284700	379700	1153000	740400	1120000	1955000	1923000	1596000	1179000	988300	984300	20197-42-6	HMDB0003418	C00795	ko01100//Metabolic pathways;ko00052//Galactose metabolism	Carbohydrate metabolism;Global and overview maps	Metabolism
Com_243_neg	Manninotriose	Fatty Acyls	NEG	504.437	C18H32O16	0.9	8714	10870	9195	23330	18320	22760	56340	42010	33670	29030	13240	14170	20820	25170	22000	-	HMDB0247628	C05404	ko01100//Metabolic pathways;ko00052//Galactose metabolism	Carbohydrate metabolism;Global and overview maps	Metabolism
Com_244_neg	Orientin	Flavones and Flavonols	NEG	448.377	C21H20O11	6.25	41840	90410	13500	30530	18560	23210	41610	19990	26250	19860	12970	3680	28420	29000	32460	28608-75-5	HMDB0030614	-	-	-	-
Com_245_neg	3-Phenylpropanoic acid	Cinnamic acids and derivatives	NEG	150.174	C9H10O2	0.7	40280	58180	40420	45150	42190	65570	54670	45270	50310	39780	32970	41430	43480	49300	49780	501-52-0	HMDB0000764	C05629	ko01100//Metabolic pathways;ko01120//Microbial metabolism in diverse environments;ko00360//Phenylalanine metabolism;ko01220//Degradation of aromatic compounds	Amino acid metabolism;Global and overview maps	Metabolism
Com_246_neg	N-Acetyl-L-glutamic acid	Amino Acid And Derivatives	NEG	189.166	C7H11NO5	1.81	33570	42450	25290	192700	170600	160400	154400	155000	220700	141200	139400	140400	135000	122200	134800	1188-37-0	HMDB0001138	C00624	ko01100//Metabolic pathways;ko01110//Biosynthesis of secondary metabolites;ko01230//Biosynthesis of amino acids;ko01210//2-Oxocarboxylic acid metabolism;ko00220//Arginine biosynthesis	Amino acid metabolism;Global and overview maps	Metabolism
Com_247_neg	Cyclic AMP	Nucleotide And Its Derivates	NEG	329.206	C10H12N5O6P	1.75	238818	2058	167033	267400	206800	246900	8652000	8682000	11900000	13870000	17380000	15490000	6919000	6503000	6662000	60-92-4	HMDB0000058	C00575	ko01100//Metabolic pathways;ko00230//Purine metabolism	Global and overview maps;Nucleotide metabolism	Metabolism
Com_248_neg	Pseudouridine	Nucleotide And Its Derivates	NEG	244.07	C9H12N2O6	1.87	73560	83400	44290	45590	43800	32050	122500	104700	109800	101700	110500	80990	94930	87110	78170	1445-07-4	HMDB0000767	C02067	ko01100//Metabolic pathways;ko00240//Pyrimidine metabolism	Global and overview maps;Nucleotide metabolism	Metabolism
Com_249_neg	Caffeic acid O-glucoside	Cinnamic acids and derivatives	NEG	342	C15H18O9	5.38	12210	18160	5442	23390	8140	10970	12870	10920	7782	13110	9252	5749	9176	9187	12990	--	--	-	-	-	-
Com_250_neg	Methylenesuccinic acid	Fatty Acyls	NEG	130.099	C5H6O4	4.25	194100	217200	117800	257900	188300	189600	292600	195900	297000	300300	307200	278700	262700	247800	263200	97-65-4	HMDB0002092	C00490	ko01100//Metabolic pathways;ko00660//C5-Branched dibasic acid metabolism	Carbohydrate metabolism;Global and overview maps	Metabolism
Com_251_neg	Indole-5-carboxylic acid	Indoles and derivatives	NEG	161.048	C9H7NO2	0.69	546500	663400	367400	605500	596500	518800	647600	509000	637500	514200	437000	453900	648800	550800	626800	-	HMDB0253469	-	-	-	-
Com_252_neg	Isohemiphloin	Flavanones	NEG	434.121	C21H22O10	6.39	2825	3260	5116	4081	2874	2817	4729	9340	6946	3832	5342	5062	4221	2436	6517	--	--	-	-	-	-
Com_253_neg	Kaempferol 3-O-robinobioside	Flavones and Flavonols	NEG	594.159	C27H30O15	6.55	126200	255600	70910	70140	22470	53530	188000	133100	115100	114400	80510	5071	107600	106900	102000	--	--	-	-	-	-
Com_254_neg	Apocynin	Ketones	NEG	166.17	C9H10O3	7.04	2330	12448	6972	13608	7228	2108	20820	13590	18490	38090	31060	31680	9058	9908	11530	-	HMDB0247918	-	-	-	-
Com_255_neg	1-O-beta-D-Glucopyranosyl sinapate	Phenols And Its Derivatives	NEG	386.1	C17H22O10	5.88	6051	10420	3829	5223	2734	2756	11052	13230	5880	11840	6973	6249	5633	10040	6054	--	--	-	-	-	-
Com_256_neg	4'-Hydroxyacetophenone	Ketones	NEG	136.15	C8H8O2	6.6	13600	16010	8647	18750	18650	14500	144400	114600	141400	315600	457100	431100	130100	136500	148200	--	--	C10700	ko01100//Metabolic pathways;ko01120//Microbial metabolism in diverse environments	Global and overview maps	Metabolism
Com_257_neg	Tanshinlactone	Steroids and steroid derivatives	NEG	264.275	C17H12O3	5.2	41270	30040	29250	23110	18960	18190	12560	8885	13610	5204	5736	5138	19570	16540	14010	--	--	-	-	-	-
Com_258_neg	Gallic acid O-Hexoside	Benzoic acids and derivatives	NEG	332	C13H16O10	4.13	5184	5941	4966	7459	3789	3628	2715	5856	8481	6164	7049	4758	5252	4968	4713	--	--	-	-	-	-
Com_259_neg	Coniferylaldehyde	Phenols And Its Derivatives	NEG	178.063	C10H10O3	7.29	4569	4312	5158	10660	11210	10520	212400	132900	162700	141100	283200	272700	102900	105500	98090	20649-42-7	HMDB0141782	C02666	ko01100//Metabolic pathways;ko01110//Biosynthesis of secondary metabolites;ko00940//Phenylpropanoid biosynthesis	Biosynthesis of other secondary metabolites;Global and overview maps	Metabolism
Com_260_neg	Vitamin B1	Vitamins	NEG	300.808	C12H17ClN4OS	0.82	4409000	4502000	3180000	2080000	1545000	1579000	53970	93450	66660	14100	9111	8804	1994000	2194000	2035000	-	HMDB0303167	C00378	ko01100//Metabolic pathways;ko02010//ABC transporters;ko00730//Thiamine metabolism;ko04122//Sulfur relay system	Folding, sorting and degradation;Global and overview maps;Membrane transport;Metabolism of cofactors and vitamins	Environmental Information Processing;Genetic Information Processing;Metabolism
Com_261_neg	2-Aminoethanesulfonic acid	Organic Acid And Its Derivatives	NEG	125.015	C2H7NO3S	1.04	45310	58800	22440	112000	82570	72870	18130	16600	22480	13210	43162	25136	40500	64790	54190	107-35-7	HMDB0000251	C00245	ko01100//Metabolic pathways;ko02010//ABC transporters;ko00430//Taurine and hypotaurine metabolism;ko00920//Sulfur metabolism	Energy metabolism;Global and overview maps;Membrane transport;Metabolism of other amino acids	Environmental Information Processing;Metabolism
Com_262_neg	L-threo-3-Methylaspartate	Amino Acid And Derivatives	NEG	147.053	C5H9NO4	0.87	19800000	27790000	11710000	7213000	4940000	5585000	312800	281200	345000	182000	138500	235700	6303000	7516000	7224000	--	--	C03618	ko01100//Metabolic pathways;ko01120//Microbial metabolism in diverse environments;ko01200//Carbon metabolism;ko00630//Glyoxylate and dicarboxylate metabolism;ko00660//C5-Branched dibasic acid metabolism	Carbohydrate metabolism;Global and overview maps	Metabolism
Com_263_neg	2,2-Dimethylsuccinic acid	Organic Acid And Its Derivatives	NEG	146.058	C6H10O4	0.84	483400	485000	307900	208100	201900	201900	8096	12320	13740	7626	8838	10840	237400	229200	224400	597-43-3	HMDB0002074	-	-	-	-
Com_264_neg	2-O-Caffeoylmalic acid	Phenolic acids	NEG	296.053	C13H12O8	0.69	10190	19250	8676	11650	9796	19620	13540	11000	10060	8570	9634	8298	8916	9464	13860	--	--	-	-	-	-
Com_265_neg	1-(4-Methoxyphenyl)-1-propanol	Phenolic acids	NEG	166.099	C10H14O2	13.5	39120	41920	36460	45350	34330	33120	26930	36600	38940	43770	45520	45100	62960	66020	65750	--	--	-	-	-	-
Com_266_neg	Eicosadienoic acid	Fatty Acyls	NEG	308.272	C20H36O2	6.32	1896000	2035000	1329000	1111000	717600	663100	2502000	1881000	2192000	1525000	1346000	1199000	1737000	1582000	1619000	5598-38-9	HMDB0005060	C16525	ko01040//Biosynthesis of unsaturated fatty acids	Lipid metabolism	Metabolism
Com_267_neg	Eucommiol	Terpenoids	NEG	188.105	C9H16O4	7.31	315800	338200	216500	538900	325100	356900	729800	475200	446400	428700	440600	456200	403800	412600	422200	--	--	-	-	-	-
Com_268_neg	3-(2-Naphthyl)-L-alanine	Amino Acid And Derivatives	NEG	215.095	C13H13NO2	6.07	19730	19250	52570	15260	22150	22390	15850	14420	15100	15900	32220	16210	10950	33980	24940	--	--	-	-	-	-
Com_269_neg	2-Hydroxycinnamate	Cinnamic acids and derivatives	NEG	164.047	C9H8O3	6.48	982900	1302000	480800	2649000	1891000	2092000	6636000	4972000	5412000	3838000	3886000	3883000	3278000	3417000	3303000	614-60-8	HMDB0002641	C01772	ko01100//Metabolic pathways;ko01110//Biosynthesis of secondary metabolites;ko01120//Microbial metabolism in diverse environments;ko00360//Phenylalanine metabolism	Amino acid metabolism;Global and overview maps	Metabolism
Com_270_neg	Dimethylmalonic acid	Organic Acid And Its Derivatives	NEG	132.042	C5H8O4	0.67	633000	839600	483000	929700	845500	728000	976200	768300	951700	698300	583200	589500	771000	828600	802600	595-46-0	HMDB0002001	-	-	-	-
Com_271_neg	1-O-Galloyl-D-glucose	Tannins	NEG	332.074	C13H16O10	4.68	1584	3002	3513	9066	6229	7053	9047	6187	6963	12070	13520	10420	6971	6581	10520	--	--	-	-	-	-
Com_272_neg	Isoorientin	Flavones and Flavonols	NEG	448.38	C21H20O11	6.174	54580	130500	19220	34310	37490	48480	60950	44040	43280	20390	21290	6053	45690	41860	43930	-	HMDB0253666	-	-	-	-
Com_273_neg	Genistin	Isoflavonoids	NEG	432.38	C21H20O10	6.78	9335	10240	3949	6004	5435	6021	12610	5820	6833	9778	13050	7975	8759	5258	8107	529-59-9	HMDB0033988	C09126	ko00943//Isoflavonoid biosynthesis	Biosynthesis of other secondary metabolites	Metabolism
Com_274_neg	Inositol	Alcohols and polyols	NEG	180.16	C6H12O6	0.85	272700	360500	318900	327000	269300	261600	856500	882600	853500	1065000	1234000	833700	574600	587500	629800	87-89-8	HMDB0000211	C00137	ko01100//Metabolic pathways;ko01110//Biosynthesis of secondary metabolites;ko01120//Microbial metabolism in diverse environments;ko02010//ABC transporters;ko00052//Galactose metabolism;ko00053//Ascorbate and aldarate metabolism;ko00562//Inositol phosphate metabolism;ko04070//Phosphatidylinositol signaling system	Carbohydrate metabolism;Global and overview maps;Membrane transport;Signal transduction	Environmental Information Processing;Metabolism
Com_275_neg	Protocatechuic acid	Phenols And Its Derivatives	NEG	154.12	C7H6O4	4.571	10960	7303	4894	30470	12450	15540	42550	41440	40550	40660	46080	28530	29630	27410	30830	99-50-3	HMDB0001856	C00230	ko01100//Metabolic pathways;ko01110//Biosynthesis of secondary metabolites;ko01120//Microbial metabolism in diverse environments;ko01220//Degradation of aromatic compounds	Global and overview maps	Metabolism
Com_276_neg	Salicylic acid	Phytohormones	NEG	138.12	C7H6O3	7.67	249900	162000	214400	350400	286000	272200	8321000	8280000	9455000	6673000	6219000	6843000	4318000	4318000	4216000	-	HMDB0302214	C00805	ko01100//Metabolic pathways;ko01110//Biosynthesis of secondary metabolites;ko01120//Microbial metabolism in diverse environments;ko01220//Degradation of aromatic compounds;ko04075//Plant hormone signal transduction	Global and overview maps;Signal transduction	Environmental Information Processing;Metabolism
Com_277_neg	Ginsenoside C-K	Terpenoids	NEG	622.873	C36H62O8	1.02	2952	2927	4827	8764	7627	8615	30570	13830	16280	13350	12854	7992	7966	7951	12540	-	HMDB0252724	-	-	-	-
Com_278_neg	GMP	Nucleotide And Its Derivates	NEG	363.221	C10H14N5O8P	0.94	36910	49860	29480	28720	26150	18980	64440	51420	71410	78220	85400	69380	62450	70330	62610	85-32-5	HMDB0001397	C00144	ko01100//Metabolic pathways;ko00230//Purine metabolism	Global and overview maps;Nucleotide metabolism	Metabolism
Com_279_neg	Guanidinoethyl Sulfonate	Organic Acid And Its Derivatives	NEG	167.187	C3H9N3O3S	1.03	43220	40870	18560	56410	32760	32840	60740	76660	83020	64480	74870	61020	64430	77370	69800	543-18-0	HMDB0003584	C01959	ko00430//Taurine and hypotaurine metabolism	Metabolism of other amino acids	Metabolism
Com_280_neg	D-Xylulose	Carbohydrates And Its Derivatives	NEG	150.13	C5H10O5	1.01	264300	205100	106200	105800	109700	118400	25570	25210	31490	28630	47470	32040	73970	77690	74380	20750-28-1	HMDB0001644	C00310	ko01100//Metabolic pathways;ko00040//Pentose and glucuronate interconversions	Carbohydrate metabolism;Global and overview maps	Metabolism
Com_281_neg	Oxalacetic acid	Organic Acid And Its Derivatives	NEG	132.07	C4H4O5	0.69	816400	1044000	672600	1038000	1009000	813700	1151000	858000	1070000	812200	599300	743300	906400	1063000	949500	328-42-7	HMDB0000223	C00036	ko01100//Metabolic pathways;ko01110//Biosynthesis of secondary metabolites;ko01120//Microbial metabolism in diverse environments;ko01230//Biosynthesis of amino acids;ko01200//Carbon metabolism;ko01210//2-Oxocarboxylic acid metabolism;ko00630//Glyoxylate and dicarboxylate metabolism;ko00250//Alanine, aspartate and glutamate metabolism;ko00710//Carbon fixation in photosynthetic organisms;ko00010//G…	Amino acid metabolism;Carbohydrate metabolism;Energy metabolism;Global and overview maps	Metabolism
Com_282_neg	Heptamethoxyflavone	Flavonoids	NEG	432.42	C22H24O9	7.08	9430	19050	4727	7317	3422	5989	16790	17800	15090	17060	20760	3681	15660	14040	9791	--	--	-	-	-	-
Com_283_neg	L-Fucose	Carbohydrates And Its Derivatives	NEG	164.069	C6H12O5	0.95	37060	50270	33710	50540	37440	30780	43860	36560	34790	53330	29430	29830	31140	42250	27630	6696-41-9	HMDB0000174	C01019	ko01100//Metabolic pathways;ko01120//Microbial metabolism in diverse environments;ko00520//Amino sugar and nucleotide sugar metabolism;ko00051//Fructose and mannose metabolism	Carbohydrate metabolism;Global and overview maps	Metabolism
Com_284_neg	L-Proline	Amino Acid And Derivatives	NEG	115.131	C5H9NO2	0.94	2888000	3006000	2593000	1761000	1558000	1888000	539800	661000	649900	395700	283600	335700	1351000	1356000	1384000	-	HMDB0251528	C00148	ko01100//Metabolic pathways;ko01110//Biosynthesis of secondary metabolites;ko02010//ABC transporters;ko01230//Biosynthesis of amino acids;ko00330//Arginine and proline metabolism;ko00970//Aminoacyl-tRNA biosynthesis;ko00332//Carbapenem biosynthesis	Amino acid metabolism;Biosynthesis of other secondary metabolites;Global and overview maps;Membrane transport;Translation	Environmental Information Processing;Genetic Information Processing;Metabolism
Com_285_neg	Ala-Gln	Amino Acid And Derivatives	NEG	217.22	C8H15N3O4	0.85	107100	104400	134700	88300	97740	77070	6116	15280	18440	21320	17330	24440	63220	68390	64110	-	HMDB0248109	-	-	-	-
Com_286_neg	Vitamin C	Vitamins	NEG	176.12	C6H8O6	1.03	64130	74200	53950	105400	118500	116100	30277	8518	14060	30923	34141	8217	46820	46300	52670	50-81-7	HMDB0000044	C00072	ko01100//Metabolic pathways;ko01110//Biosynthesis of secondary metabolites;ko01120//Microbial metabolism in diverse environments;ko00480//Glutathione metabolism;ko00053//Ascorbate and aldarate metabolism	Carbohydrate metabolism;Global and overview maps;Metabolism of other amino acids	Metabolism
Com_287_neg	2,6-Dihydroxypurine	Nucleotide And Its Derivates	NEG	152.11	C5H4N4O2	1.714	364900	255800	258000	246500	207500	249800	438200	436800	449700	495900	327200	305700	356800	374700	366600	69-89-6	HMDB0000292	C00385	ko01100//Metabolic pathways;ko01110//Biosynthesis of secondary metabolites;ko01120//Microbial metabolism in diverse environments;ko00230//Purine metabolism;ko00232//Caffeine metabolism	Biosynthesis of other secondary metabolites;Global and overview maps;Nucleotide metabolism	Metabolism
Com_288_neg	4-Methylvaleric Acid	Organic Acid And Its Derivatives	NEG	116.158	C6H12O2	0.89	33130	42270	23710	170200	147300	144100	46940	40300	44650	70810	80760	57290	77090	65230	74030	646-07-1	HMDB0000689	-	-	-	-
Com_289_neg	4-Hydroxy-2-Oxoglutaric Acid	Organic Acid And Its Derivatives	NEG	162.098	C5H6O6	0.7	704600	936700	543300	899000	866000	719300	979800	729800	1016000	708700	582500	550700	790600	878800	827400	1187-99-1	HMDB0002070	C01127	ko01100//Metabolic pathways;ko00630//Glyoxylate and dicarboxylate metabolism	Carbohydrate metabolism;Global and overview maps	Metabolism
Com_290_neg	gamma,gamma-Dimethylallyl pyrophosphate	Prenol lipids	NEG	246.092	C5H12O7P2	0.95	2877000	4245000	1779000	2004000	1457000	1587000	6405000	4333000	5439000	4312000	3920000	2672000	3700000	3710000	3564000	358-72-5	HMDB0001120	C00235	ko01100//Metabolic pathways;ko01110//Biosynthesis of secondary metabolites;ko00908//Zeatin biosynthesis;ko00740//Riboflavin metabolism;ko00900//Terpenoid backbone biosynthesis	Global and overview maps;Metabolism of cofactors and vitamins;Metabolism of terpenoids and polyketides	Metabolism
Com_291_neg	beta-D-Lactose	Carbohydrates And Its Derivatives	NEG	342.297	C12H22O11	1	42500000	38340000	31370000	22130000	21690000	20650000	25970000	21610000	19790000	17570000	12870000	11830000	28530000	26680000	25670000	5965-66-2	HMDB0041627	-	-	-	-
Com_292_neg	beta-Hydroxyisobutyrate	Organic Acid And Its Derivatives	NEG	104.104	C4H8O3	2.4	4423	5549	4150	5737	5483	6874	14000	13500	14290	13510	10940	7954	9354	8547	7535	--	--	-	-	-	-
Com_293_neg	L-Threonine	Amino Acid And Derivatives	NEG	119.119	C4H9NO3	0.888	554100	581200	379700	359700	279600	307000	126100	122300	94550	67920	69080	95860	413200	248100	258400	72-19-5	HMDB0000167	C00188	ko01100//Metabolic pathways;ko01110//Biosynthesis of secondary metabolites;ko01120//Microbial metabolism in diverse environments;ko02010//ABC transporters;ko01230//Biosynthesis of amino acids;ko00970//Aminoacyl-tRNA biosynthesis;ko00260//Glycine, serine and threonine metabolism;ko00860//Porphyrin metabolism;ko00261//Monobactam biosynthesis;ko00290//Valine, leucine and isoleucine biosynthesis	Amino acid metabolism;Biosynthesis of other secondary metabolites;Global and overview maps;Membrane transport;Metabolism of cofactors and vitamins;Translation	Environmental Information Processing;Genetic Information Processing;Metabolism
Com_294_neg	L-Asparagine	Amino Acid And Derivatives	NEG	132.12	C4H8N2O3	0.843	18440000	19040000	13050000	9881000	10190000	10610000	920100	760000	791800	348200	226400	407500	10080000	9603000	9159000	-	HMDB0251512	C00152	ko01100//Metabolic pathways;ko01110//Biosynthesis of secondary metabolites;ko01230//Biosynthesis of amino acids;ko00970//Aminoacyl-tRNA biosynthesis;ko00250//Alanine, aspartate and glutamate metabolism;ko00460//Cyanoamino acid metabolism	Amino acid metabolism;Global and overview maps;Metabolism of other amino acids;Translation	Genetic Information Processing;Metabolism
Com_295_neg	L-Glutamine	Amino Acid And Derivatives	NEG	146.14	C5H10N2O3	0.868	694800	785800	494600	353400	268900	327700	27160	18930	25580	14620	18260	19730	452100	371100	332300	5959-95-5	HMDB0003423	C00064	ko01100//Metabolic pathways;ko01120//Microbial metabolism in diverse environments;ko02010//ABC transporters;ko01230//Biosynthesis of amino acids;ko00230//Purine metabolism;ko00240//Pyrimidine metabolism;ko00970//Aminoacyl-tRNA biosynthesis;ko00630//Glyoxylate and dicarboxylate metabolism;ko00250//Alanine, aspartate and glutamate metabolism;ko00220//Arginine biosynthesis;ko00750//Vitamin B6 metabo…	Amino acid metabolism;Carbohydrate metabolism;Energy metabolism;Global and overview maps;Membrane transport;Metabolism of cofactors and vitamins;Nucleotide metabolism;Translation	Environmental Information Processing;Genetic Information Processing;Metabolism
Com_296_neg	D-Ribose 5-phophate	Organic Acid And Its Derivatives	NEG	230.11	C5H11O8P	0.89	60340	58690	32330	262500	214300	220600	77410	69700	74970	154400	204100	130600	151200	142600	125200	--	--	-	-	-	-
Com_297_neg	4'-Methoxyresveratrol	Phenylpropanoids and polyketides	NEG	242.27	C15H14O3	9.84	65420	69380	49420	71280	57790	48900	45440	60630	60690	69860	73170	74200	97690	119700	136500	--	--	-	-	-	-
Com_298_neg	D-Xylulose 5-phosphate	Pentose phosphates	NEG	230.11	C5H11O8P	0.9	102500	104400	65960	462500	397200	379500	330900	289400	306700	591300	778400	534300	381800	371100	353500	4212-65-1	HMDB0000868	C00231	ko01100//Metabolic pathways;ko01110//Biosynthesis of secondary metabolites;ko01120//Microbial metabolism in diverse environments;ko01230//Biosynthesis of amino acids;ko01200//Carbon metabolism;ko00030//Pentose phosphate pathway;ko00710//Carbon fixation in photosynthetic organisms;ko00040//Pentose and glucuronate interconversions;ko00053//Ascorbate and aldarate metabolism	Carbohydrate metabolism;Energy metabolism;Global and overview maps	Metabolism
Com_299_neg	L-Cysteinesulfinic acid	Organic Acid And Its Derivatives	NEG	153.16	C3H7NO4S	0.88	46990	61080	27170	48390	27760	43770	22960	17340	19290	22410	19860	29090	40750	39980	32210	1115-65-7	HMDB0000996	C00606	ko01100//Metabolic pathways;ko00270//Cysteine and methionine metabolism;ko00430//Taurine and hypotaurine metabolism	Amino acid metabolism;Global and overview maps;Metabolism of other amino acids	Metabolism
Com_300_neg	Glutaric Acid	Organic Acid And Its Derivatives	NEG	132.115	C5H8O4	0.7	546100	935700	460100	820900	732000	640100	992600	727700	927600	689300	537800	502900	671000	820900	763300	110-94-1	HMDB0000661	C00489	ko01100//Metabolic pathways;ko01120//Microbial metabolism in diverse environments;ko00310//Lysine degradation;ko00071//Fatty acid degradation	Amino acid metabolism;Global and overview maps;Lipid metabolism	Metabolism
Com_301_neg	Linolelaidic Acid (C18:2N6T)	Fatty Acyls	NEG	280.445	C18H32O2	15.16	37690000	33260000	37030000	29870000	21500000	21860000	37370000	32850000	44810000	27530000	27150000	31060000	33950000	31700000	31390000	--	--	-	-	-	-
Com_302_neg	Lysopa 18:0	Phospholipid	NEG	438.53	C21H43O7P	13.78	4828	10360	3878	2188	4046	2313	7178	2829	8045	4114	4944	2528	5228	3549	5150	--	--	-	-	-	-
Com_303_neg	Lysopa 16:0	Phospholipid	NEG	410.48	C19H39O7P	12.54	295900	330500	255100	170000	107800	114400	225100	156000	242500	184300	160400	144900	179800	182600	178300	--	--	-	-	-	-
Com_304_neg	3-Dehydroshikimic acid	Organic Acid And Its Derivatives	NEG	172.14	C7H8O5	18.33	15860	14790	15700	15140	14250	15890	15020	15160	14520	14580	14060	14430	15510	15190	13650	-	HMDB0304122	-	-	-	-
Com_305_neg	3-Aminosalicylic Acid	Organic Acid And Its Derivatives	NEG	153.135	C7H7NO3	4.57	6679	7184	6079	6256	4989	5582	4796	3801	2806	5108	8501	5083	4143	2736	3263	570-23-0	HMDB0001972	-	-	-	-
Com_306_neg	Heptadecanoic acid	Fatty Acyls	NEG	270.256	C17H34O2	10.53	29190000	27500000	29750000	29920000	27780000	27100000	27840000	27900000	27700000	30430000	30260000	27890000	29350000	28390000	29740000	3546-17-6	HMDB0006497	-	-	-	-
Com_307_neg	Fumaric Acid	Tca Cycle	NEG	116.072	C4H4O4	1.11	43400	40290	15960	55950	88260	57920	76270	51600	64240	103700	69160	84700	73610	51840	53940	110-17-8	HMDB0000134	C00122	ko01100//Metabolic pathways;ko01110//Biosynthesis of secondary metabolites;ko01120//Microbial metabolism in diverse environments;ko01200//Carbon metabolism;ko00760//Nicotinate and nicotinamide metabolism;ko00250//Alanine, aspartate and glutamate metabolism;ko00220//Arginine biosynthesis;ko00360//Phenylalanine metabolism;ko01220//Degradation of aromatic compounds;ko00020//Citrate cycle (TCA cycle)…	Amino acid metabolism;Carbohydrate metabolism;Energy metabolism;Global and overview maps;Metabolism of cofactors and vitamins	Metabolism
Com_308_neg	Abscisic Acid	Phytohormones	NEG	264.32	C15H20O4	8.13	7333	10260	3343	6578	3391	4832	52560	37490	33160	44850	39040	37000	25640	23000	22030	-	HMDB0243505	C06082	ko01100//Metabolic pathways;ko01110//Biosynthesis of secondary metabolites;ko04075//Plant hormone signal transduction;ko00906//Carotenoid biosynthesis	Global and overview maps;Metabolism of terpenoids and polyketides;Signal transduction	Environmental Information Processing;Metabolism
Com_309_neg	Cinene	Terpenoids	NEG	136.23	C10H16	18.26	3283000	3406000	3776000	3405000	3422000	3611000	3689000	3433000	3611000	3671000	3674000	3896000	3305000	3545000	3478000	--	--	-	-	-	-
Com_310_neg	5-Hydroxymethyluracil	Pyrimidines and pyrimidine derivatives	NEG	142.113	C5H6N2O3	0.96	52960	52460	47860	106300	105200	110200	192700	157700	161400	94310	138300	96750	123500	119000	94300	4433-40-3	HMDB0000469	-	-	-	-
Com_311_neg	alpha-Ketoglutaric acid	Tca Cycle	NEG	146.098	C5H6O5	0.87	89670	70560	57310	56760	32740	46410	39040	49820	54270	48460	32120	87830	62170	72230	73020	328-50-7	HMDB0000208	C00026	ko01100//Metabolic pathways;ko01110//Biosynthesis of secondary metabolites;ko01120//Microbial metabolism in diverse environments;ko01230//Biosynthesis of amino acids;ko01200//Carbon metabolism;ko01210//2-Oxocarboxylic acid metabolism;ko00630//Glyoxylate and dicarboxylate metabolism;ko00310//Lysine degradation;ko00250//Alanine, aspartate and glutamate metabolism;ko00040//Pentose and glucuronate in…	Amino acid metabolism;Carbohydrate metabolism;Global and overview maps;Metabolism of other amino acids	Metabolism
Com_312_neg	Rhoifolin	Flavonoids	NEG	578.52	C27H30O14	6.94	255300	358400	122200	171600	58860	92950	312600	271200	238300	272100	164500	32070	186900	205900	194000	-	HMDB0303149	C12627	ko00944//Flavone and flavonol biosynthesis	Biosynthesis of other secondary metabolites	Metabolism
Com_313_neg	Vitexin	Flavones and Flavonols	NEG	432.38	C21H20O10	6.559	67670	132900	59090	73830	30580	51400	212900	182000	169900	134900	67550	22370	90480	113700	97540	-	HMDB0259858	C01460	ko00944//Flavone and flavonol biosynthesis;ko00941//Flavonoid biosynthesis	Biosynthesis of other secondary metabolites	Metabolism
Com_314_neg	Isorhoifolin	Flavonoids	NEG	578.52	C27H30O14	6.84	297400	468400	162400	188500	81580	123100	432700	397400	319100	385700	232300	33930	272600	267300	256100	552-57-8	HMDB0037349	-	-	-	-
Com_315_neg	Luteolin 7-O-glucoside	Flavonoids	NEG	448.38	C21H20O11	6.664	204000	516400	120800	101300	52860	66760	254200	186200	173300	190300	143700	11980	162400	196700	174400	5373-11-05	HMDB0035588	C03951	ko00944//Flavone and flavonol biosynthesis	Biosynthesis of other secondary metabolites	Metabolism
Com_316_neg	Citramalate	Organic Acid And Its Derivatives	NEG	148	C5H8O5	2.04	3261	4143	2713	7109	6636	3260	7068	4544	8761	4797	6129	4529	5742	5041	7542	597-44-4	HMDB0000426	-	-	-	-
Com_317_neg	UDP	Nucleotide And Its Derivates	NEG	404.16	C9H14N2O12P2	0.7	115400	152500	83820	186000	140800	596300	270900	143900	210700	112300	111800	119700	142700	174700	164300	58-98-0	HMDB0000295	C00015	ko01100//Metabolic pathways;ko00240//Pyrimidine metabolism;ko00908//Zeatin biosynthesis	Global and overview maps;Metabolism of terpenoids and polyketides;Nucleotide metabolism	Metabolism
Com_318_neg	12,13-EODE	Fatty Acyls	NEG	296	C18H32O3	12.67	13340000	10880000	12390000	10280000	5684000	6296000	8723000	7233000	7558000	5820000	4795000	5041000	8360000	8565000	8486000	--	--	-	-	-	-
Com_319_neg	13-HPODE	Fatty Acyls	NEG	312.1	C18H32O4	11.45	346900	261200	286600	229700	164400	146500	222500	154900	213100	66950	56530	53720	197200	195700	195600	33964-75-9	HMDB0003871	C04717	ko01100//Metabolic pathways;ko00591//Linoleic acid metabolism	Global and overview maps;Lipid metabolism	Metabolism
Com_320_neg	9(S)-HpOTrE	Fatty Acyls	NEG	310.1	C18H30O4	10.92	55910	53620	49830	57010	50890	58830	57320	46710	57840	51150	49630	49940	62360	49420	55970	--	--	C16321	ko01110//Biosynthesis of secondary metabolites;ko00592//alpha-Linolenic acid metabolism	Global and overview maps;Lipid metabolism	Metabolism
Com_321_neg	13-HOTrE(r)	Fatty Acyls	NEG	294	C18H30O3	11.36	45020	31260	39600	37790	39680	37080	34300	39310	40290	33250	41810	33380	37750	37930	41810	--	--	-	-	-	-
Com_322_neg	Gluconolactone	Carbohydrates And Its Derivatives	NEG	178.14	C6H10O6	1.02	27670	49970	17400	37630	36620	25070	198500	128200	135200	278100	164300	132200	100900	84020	97830	90-80-2	HMDB0000150	C00198	ko01100//Metabolic pathways;ko01110//Biosynthesis of secondary metabolites;ko01120//Microbial metabolism in diverse environments;ko01200//Carbon metabolism;ko00030//Pentose phosphate pathway	Carbohydrate metabolism;Global and overview maps	Metabolism
Com_323_neg	Pyridoxine 5'-phosphate	Vitamins	NEG	249.04	C8H12NO6P	0.89	60000	87600	17000	16320	16040	22700	19630	18540	13330	18810	39840	21620	30170	16210	18250	447-05-2	HMDB0001319	C00627	ko01100//Metabolic pathways;ko00750//Vitamin B6 metabolism	Global and overview maps;Metabolism of cofactors and vitamins	Metabolism
Com_324_neg	L-Rhamnose	Carbohydrates And Its Derivatives	NEG	164.16	C6H12O5	0.98	39580	23700	14350	33190	28110	28210	22990	23430	33460	29940	30410	23000	33360	39150	37010	3615-41-6	HMDB0000849	C00507	ko01100//Metabolic pathways;ko01120//Microbial metabolism in diverse environments;ko00051//Fructose and mannose metabolism	Carbohydrate metabolism;Global and overview maps	Metabolism
Com_325_neg	N alpha-Acetyl-L-glutamine	Amino Acid And Derivatives	NEG	188.08	C7H12N2O4	7.4	1249000	1282000	881900	2108000	1292000	1395000	3211000	1931000	1952000	1830000	1911000	1843000	1826000	1913000	1796000	--	--	-	-	-	-
Com_326_neg	Isomaltulose	Carbohydrates And Its Derivatives	NEG	342.116	C12H22O11	0.97	193100000	217600000	157200000	126300000	117100000	114700000	133500000	108300000	114400000	93890000	67840000	65360000	136700000	126100000	143100000	--	--	-	-	-	-
Com_327_neg	4-Methoxycinnamic acid	Cinnamic acids and derivatives	NEG	178	C10H10O3	8.56	4025	12891	2292	2633	7226	10328	21680	13220	23320	10520	19640	16630	14000	9456	10650	943-89-5	HMDB0002040	-	-	-	-
Com_328_neg	Diosmetin	Flavones and Flavonols	NEG	300.26	C16H12O6	8.911	18310	32270	47980	59450	41370	50290	242500	186000	186400	284800	352200	85250	145300	142200	129000	520-34-3	HMDB0029676	-	-	-	-
Com_329_neg	Geniposidic acid	Terpenoids	NEG	374.34	C16H22O10	4.615	3593	4774	5627	4833	2301	4954	7837	8151	5758	3562	5358	4554	2082	2897	4882	27741-01-1	HMDB0034942	C11673	ko01110//Biosynthesis of secondary metabolites;ko00902//Monoterpenoid biosynthesis	Global and overview maps;Metabolism of terpenoids and polyketides	Metabolism
Com_330_neg	9S-Hydroxy-10E,12Z-octadecadienoic acid	Fatty Acyls	NEG	296.235	C18H32O3	12.61	13840000	11560000	13090000	10480000	5937000	6453000	9071000	7268000	7772000	5981000	4864000	5164000	8888000	8843000	8554000	73543-67-6	HMDB0004670	C14767	ko00591//Linoleic acid metabolism	Lipid metabolism	Metabolism
Com_331_neg	Sibiricose A3	Phenolic acids	NEG	462.137	C19H26O13	5	372700	375700	304500	240400	191600	169700	182500	98830	110900	63960	47360	38520	181600	171200	148900	--	--	-	-	-	-
Com_332_neg	(7S,8S)-DiHODE	Fatty Acyls	NEG	312.23	C18H32O4	1.3	40550	50520	15810	39860	39790	41280	32070	16050	18440	20090	11940	13140	18030	23460	25540	--	--	-	-	-	-
Com_333_neg	Harpagide	Terpenoids	NEG	364.345	C15H24O10	4.603	10840	16970	8464	11340	9948	9103	25040	15120	15960	13410	11910	11190	13050	13230	12770	-	HMDB0242331	-	-	-	-
Com_334_neg	D-Xylonic acid	Organic Acid And Its Derivatives	NEG	166.048	C5H10O6	0.9	1857000	2620000	647100	1962000	1595000	1849000	427600	362100	438600	503100	352200	424000	1169000	1148000	1066000	-	HMDB0242170	-	-	-	-
Com_335_neg	Pantetheine	Vitamins	NEG	278.13	C11H22N2O4S	5.84	12440	16210	13710	164700	101600	99620	45320	67650	42460	39390	27450	35500	49050	30390	54590	496-65-1	HMDB0003426	C00831	ko01100//Metabolic pathways;ko01110//Biosynthesis of secondary metabolites;ko00770//Pantothenate and CoA biosynthesis;ko00332//Carbapenem biosynthesis	Biosynthesis of other secondary metabolites;Global and overview maps;Metabolism of cofactors and vitamins	Metabolism
Com_336_neg	Catechol	Benzene and substituted derivatives	NEG	110.11	C6H6O2	5.29	1575	57881	21645	65702	44867	4523	144800	109600	111200	179500	254100	197100	97620	99590	91730	120-80-9	HMDB0000957	-	-	-	-
Com_337_neg	4,5-DCQA Isochlorogenic acid C	Phenols And Its Derivatives	NEG	516.458	C25H24O12	6.93	26264	41075	12253	27064	19107	21546	13310	13150	20540	31540	51190	40570	20540	13810	16910	--	--	-	-	-	-
Com_338_neg	3,6’-Disinapoyl sucrose	Cinnamic acids and derivatives	NEG	754.695	C34H42O19	7.05	1683000	2110000	911200	684100	247900	358800	1303000	1254000	966100	1241000	741700	184600	970000	1113000	960000	--	--	-	-	-	-
Com_339_neg	D-Erythrose 4-phosphate	Carbohydrates And Its Derivatives	NEG	200.084	C4H9O7P	1.08	21210	34840	13320	99460	84650	70040	178700	99070	156800	165400	116700	75410	113200	103500	98090	585-18-2	HMDB0001321	C00279	ko01100//Metabolic pathways;ko01110//Biosynthesis of secondary metabolites;ko01120//Microbial metabolism in diverse environments;ko01230//Biosynthesis of amino acids;ko01200//Carbon metabolism;ko00030//Pentose phosphate pathway;ko00710//Carbon fixation in photosynthetic organisms;ko00400//Phenylalanine, tyrosine and tryptophan biosynthesis;ko00750//Vitamin B6 metabolism	Amino acid metabolism;Carbohydrate metabolism;Energy metabolism;Global and overview maps;Metabolism of cofactors and vitamins	Metabolism
Com_340_neg	D-Fructose 1,6-bisphosphate	Sugar Acids And Its Derivatives	NEG	340.116	C6H14O12P2	0.88	97240	121900	54170	165800	149300	146000	209500	265100	199900	242900	285500	155900	179800	237300	210100	34693-15-7	HMDB0001058	C00354	ko01100//Metabolic pathways;ko01110//Biosynthesis of secondary metabolites;ko01120//Microbial metabolism in diverse environments;ko01200//Carbon metabolism;ko00710//Carbon fixation in photosynthetic organisms;ko00400//Phenylalanine, tyrosine and tryptophan biosynthesis	Amino acid metabolism;Energy metabolism;Global and overview maps	Metabolism
Com_341_neg	Guanosine 5'-triphosphate	Nucleotide And Its Derivates	NEG	523.18	C10H16N5O14P3	0.9	8340	9002	7810	8672	5830	7882	2242	3217	6357	8097	7554	9213	5927	4921	6074	1986-01-01	HMDB0001273	C00044	ko01100//Metabolic pathways;ko01110//Biosynthesis of secondary metabolites;ko00230//Purine metabolism;ko04122//Sulfur relay system;ko00740//Riboflavin metabolism;ko00790//Folate biosynthesis;ko04140//Autophagy - animal;ko04144//Endocytosis	Folding, sorting and degradation;Global and overview maps;Metabolism of cofactors and vitamins;Nucleotide metabolism;Transport and catabolism	Cellular Processes;Genetic Information Processing;Metabolism
Com_342_neg	Lactic acid	Organic Acid And Its Derivatives	NEG	90.078	C3H6O3	1.48	227700	162700	149200	294000	328500	273600	486700	288100	408600	414500	461800	226500	391800	284500	284800	10326-41-7	HMDB0001311	-	-	-	-
Com_343_neg	6-Phosphogluconic acid	Carbohydrates And Its Derivatives	NEG	276.135	C6H13O10P	0.91	14360	22600	6410	35000	39370	39870	47740	37970	34450	51730	34170	31030	34440	44650	30520	921-62-0	HMDB0001316	C00345	ko01100//Metabolic pathways;ko01110//Biosynthesis of secondary metabolites;ko01120//Microbial metabolism in diverse environments;ko01200//Carbon metabolism;ko00030//Pentose phosphate pathway	Carbohydrate metabolism;Global and overview maps	Metabolism
Com_344_neg	2,5-Dihydroxybenzoic acid	Benzoic acids and derivatives	NEG	154.12	C7H6O4	5.44	13850	8072	10060	27220	18350	11940	76860	75020	100000	71710	94290	90270	52980	48640	56920	490-79-9	HMDB0000152	C00628	ko01100//Metabolic pathways;ko01120//Microbial metabolism in diverse environments;ko00350//Tyrosine metabolism	Amino acid metabolism;Global and overview maps	Metabolism
Com_345_neg	D-Arabinose 5-phosphate	Pentose phosphates	NEG	230.11	C5H11O8P	0.9	81860	91120	83920	431000	373300	383600	330700	281000	291300	569300	737500	508900	355500	368500	353700	13137-52-5	HMDB0011734	C01112	ko01100//Metabolic pathways	Global and overview maps	Metabolism
Com_346_neg	dUMP	Nucleotide And Its Derivates	NEG	308.182	C9H13N2O8P	0.92	51540	35860	21410	74970	76760	62810	54390	58620	62530	72910	82440	73440	66730	66240	63230	964-26-1	HMDB0001409	C00365	ko01100//Metabolic pathways;ko00240//Pyrimidine metabolism	Global and overview maps;Nucleotide metabolism	Metabolism
Com_347_neg	Deoxyribose 5-Phosphate	Pentose phosphates	NEG	235.084	C5H11O7P	0.82	9232	24000	18700	32360	35400	30520	29410	29500	15390	37210	36400	34560	26430	35580	31670	102916-66-5	HMDB0001031	C00673	ko01100//Metabolic pathways;ko00030//Pentose phosphate pathway	Carbohydrate metabolism;Global and overview maps	Metabolism
Com_348_neg	Licoagroside D	Alcohols and polyols	NEG	448.426	C22H24O10	11.44	12250	14220	14900	12520	6689	7424	15940	19030	26340	19200	13370	7656	10100	12840	14570	--	--	-	-	-	-
Com_349_neg	D-Galactonic acid	Organic Acid And Its Derivatives	NEG	196.155	C6H12O7	0.92	11590000	10780000	2466000	3938000	3359000	3985000	945600	686500	736200	636100	341600	341700	3525000	3337000	3346000	-	HMDB0253886	C00880	ko01100//Metabolic pathways;ko01120//Microbial metabolism in diverse environments;ko00052//Galactose metabolism	Carbohydrate metabolism;Global and overview maps	Metabolism
Com_350_neg	Isovanillic acid	Benzoic acids and derivatives	NEG	168.15	C8H8O4	6.1	49210	53930	35960	73710	44630	43380	100900	66460	76130	79830	83420	70790	70030	67930	66800	-	HMDB0060003	-	-	-	-
Com_351_neg	Hydroferulic acid	Phenylpropanoids and polyketides	NEG	196.2	C10H12O4	6.74	14572	20669	12045	10060	14636	14394	30120	17920	19330	25030	34960	30180	22450	15410	15800	--	--	-	-	-	-
Com_352_neg	Fructose	Carbohydrates And Its Derivatives	NEG	180.16	C6H12O6	0.92	136400	194200	121400	112000	88610	98920	294400	248100	258100	298600	263400	185800	219300	211800	255700	53188-23-1	HMDB0000660	C02336	ko00520//Amino sugar and nucleotide sugar metabolism	Carbohydrate metabolism	Metabolism
Com_353_neg	Galactinol	Carbohydrates And Its Derivatives	NEG	342.116	C12H22O11	0.99	198000000	209800000	178400000	133900000	128100000	137200000	139100000	136500000	143200000	113600000	98390000	84860000	161000000	152000000	150300000	3687-64-7	HMDB0005826	C01235	ko01100//Metabolic pathways;ko00052//Galactose metabolism	Carbohydrate metabolism;Global and overview maps	Metabolism
Com_354_neg	Ribulose-5-phosphate	Carbohydrates And Its Derivatives	NEG	230.02	C5H11O8P	0.93	43820	76560	25510	232200	174700	199100	80710	75640	90520	164900	230800	117100	120800	120100	133900	--	--	-	-	-	-
Com_355_neg	Sucrose	Carbohydrates And Its Derivatives	NEG	342.116	C12H22O11	0.98	116900000	132000000	103500000	80120000	65510000	75150000	78680000	73350000	73140000	55350000	47210000	29470000	86330000	82520000	84250000	57-50-1	HMDB0000258	C00089	ko01100//Metabolic pathways;ko01110//Biosynthesis of secondary metabolites;ko02010//ABC transporters;ko00052//Galactose metabolism;ko00500//Starch and sucrose metabolism	Carbohydrate metabolism;Global and overview maps;Membrane transport	Environmental Information Processing;Metabolism
Com_356_neg	O-Phospho-L-serine	Amino Acid And Derivatives	NEG	185.072	C3H8NO6P	1.03	5391	9377	4808	12430	5723	9079	8258	7512	14090	7023	8742	10920	7612	12810	8726	17885-08-4	HMDB0001721	C01005	ko01100//Metabolic pathways;ko01110//Biosynthesis of secondary metabolites;ko01120//Microbial metabolism in diverse environments;ko01230//Biosynthesis of amino acids;ko01200//Carbon metabolism;ko00270//Cysteine and methionine metabolism;ko00970//Aminoacyl-tRNA biosynthesis;ko00260//Glycine, serine and threonine metabolism	Amino acid metabolism;Global and overview maps;Translation	Genetic Information Processing;Metabolism
Com_357_neg	D-Glucose 1-phosphate	Carbohydrates And Its Derivatives	NEG	260.136	C6H13O9P	0.86	38690	70560	34910	119500	104800	112400	2187000	1528000	1419000	1955000	1298000	661900	755600	817300	819200	59-56-3	HMDB0001586	C00103	ko01100//Metabolic pathways;ko01110//Biosynthesis of secondary metabolites;ko01120//Microbial metabolism in diverse environments;ko00052//Galactose metabolism;ko00520//Amino sugar and nucleotide sugar metabolism;ko00040//Pentose and glucuronate interconversions;ko00010//Glycolysis / Gluconeogenesis;ko00500//Starch and sucrose metabolism;ko00561//Glycerolipid metabolism	Carbohydrate metabolism;Global and overview maps;Lipid metabolism	Metabolism
Com_358_neg	Phosphoenolpyruvic acid	Organic Acid And Its Derivatives	NEG	168.042	C3H5O6P	1.04	10795	11270	9355	12900	21810	18960	36370	25970	31020	35130	44920	36120	18490	24940	24560	138-08-9	HMDB0000263	C00074	ko01100//Metabolic pathways;ko01110//Biosynthesis of secondary metabolites;ko01120//Microbial metabolism in diverse environments;ko01230//Biosynthesis of amino acids;ko01200//Carbon metabolism;ko00710//Carbon fixation in photosynthetic organisms;ko00010//Glycolysis / Gluconeogenesis;ko00400//Phenylalanine, tyrosine and tryptophan biosynthesis;ko00020//Citrate cycle (TCA cycle);ko00620//Pyruvate m…	Amino acid metabolism;Carbohydrate metabolism;Energy metabolism;Global and overview maps	Metabolism
Com_359_neg	Coixol	Organoheterocyclic compounds	NEG	165.146	C8H7NO3	7.3	14199	22867	11617	20442	12671	18004	37920	10050	18840	32080	25660	16320	10500	11710	15490	532-91-2	HMDB0036582	-	-	-	-
Com_360_neg	(+)-Dipentene	Terpenoids	NEG	136.234	C10H16	18.28	1438000	1431000	1526000	1605000	1573000	1577000	1438000	1483000	1690000	1685000	1550000	1610000	1487000	1618000	1585000	--	--	-	-	-	-
Com_361_neg	D-Erythronolactone	Lactones	NEG	118.027	C4H6O4	4.05	29470	31460	37370	32520	33520	42260	48770	44480	45250	59720	66690	65440	58090	61730	66740	17675-99-9	HMDB0000349	-	-	-	-
Com_362_neg	Benzyl acetate	Benzene and substituted derivatives	NEG	150.068	C9H10O2	13.51	3264	4747	4501	5644	5395	3931	3736	4772	4900	5363	5010	6152	6627	6728	8936	140-11-4	HMDB0031310	-	-	-	-
Com_363_neg	L(-)-Malic acid	Tca Cycle	NEG	134.022	C4H6O5	1.08	428000	839900	299700	4631000	4156000	4808000	3482000	3433000	3605000	4063000	3333000	2590000	3332000	3310000	2918000	--	--	-	-	-	-
Com_364_neg	4-Hydroxy-3-methoxycinnamic acid	Cinnamic acids and derivatives	NEG	194.058	C10H10O4	5.34	28811	37562	21958	23184	17090	14110	82770	48910	55240	83280	51890	29990	39830	39940	37310	537-98-4	HMDB0000954	C01494	ko01100//Metabolic pathways;ko01110//Biosynthesis of secondary metabolites;ko00940//Phenylpropanoid biosynthesis	Biosynthesis of other secondary metabolites;Global and overview maps	Metabolism
Com_365_neg	Tricin 5-O-rutinoside	Flavonoids	NEG	638.1	C29H34O16	6.88	3761000	5165000	2116000	2337000	760200	1523000	3809000	4286000	3584000	4076000	2185000	390400	2647000	3102000	2925000	--	--	-	-	-	-
Com_366_neg	3-N-Methyl-L-histidine	Amino Acid And Derivatives	NEG	169.181	C7H11N3O2	0.85	99200	143700	51570	247000	149800	165600	44000	31440	42860	35590	33700	43650	102200	93540	97760	368-16-1	HMDB0000479	C01152	ko01100//Metabolic pathways;ko00340//Histidine metabolism	Amino acid metabolism;Global and overview maps	Metabolism
Com_367_neg	1,5-Anhydro-D-glucitol	Alcohols and polyols	NEG	164.069	C6H12O5	1	31960	39670	16800	54790	44850	33890	42290	37740	36700	30850	23340	33700	44600	42020	31340	-	HMDB0244228	-	-	-	-
Com_368_neg	5-oxoproline	Amino Acid And Derivatives	NEG	129.043	C5H7NO3	1.63	75330	88620	43350	191300	184500	199100	1659000	1165000	1407000	1380000	1396000	1249000	852000	837200	816700	98-79-3	HMDB0000267	C01879	ko01100//Metabolic pathways;ko00480//Glutathione metabolism	Global and overview maps;Metabolism of other amino acids	Metabolism
Com_369_neg	4-Methylesculetin	Coumarins and derivatives	NEG	192.17	C10H8O4	6.45	22519	21333	14177	27580	16940	14010	61490	51770	50680	22760	54270	43440	26550	35630	26190	--	--	-	-	-	-
Com_370_neg	Cedrol	Terpenoids	NEG	222.37	C15H26O	10.67	124900	113800	131700	107200	113400	126700	119700	117200	117600	121800	120600	131900	124500	136100	120100	-	HMDB0303492	-	-	-	-
Com_371_neg	Maltose	Carbohydrates And Its Derivatives	NEG	342.3	C12H22O11	1.01	9335000	10850000	7120000	4775000	4506000	4802000	5763000	4896000	4859000	3777000	2837000	3094000	5834000	5971000	5638000	-	HMDB0246552	C00208	ko01100//Metabolic pathways;ko01110//Biosynthesis of secondary metabolites;ko02010//ABC transporters;ko00500//Starch and sucrose metabolism	Carbohydrate metabolism;Global and overview maps;Membrane transport	Environmental Information Processing;Metabolism
Com_372_neg	L-Allo-Isoleucine	Amino Acid And Derivatives	NEG	131.173	C6H13NO2	15.45	4359	4643	4511	3166	2025	2326	6753	3992	8841	3411	2017	3989	4587	4490	3324	1509-34-8	HMDB0000557	-	-	-	-
Com_373_neg	p-Coumaric acid-4-O-glucoside	Phenolic acids	NEG	326.1	C15H18O8	5.55	31100	24880	14760	13400	9487	4601	102900	47230	50260	60730	56990	53090	37620	45790	29830	--	--	-	-	-	-
Com_374_neg	Lumichrome	Alkaloids and derivatives	NEG	242.233	C12H10N4O2	5.93	4829	5694	5348	6151	3675	3214	6983	6124	11430	8401	8060	4452	11160	3923	6145	-	HMDB0254199	C01727	ko00740//Riboflavin metabolism	Metabolism of cofactors and vitamins	Metabolism
Com_375_neg	Guanidineacetic acid	Amino Acid And Derivatives	NEG	117.054	C3H7N3O2	1.13	25950	23500	10750	43270	27410	29710	6957	13580	13920	9078	19920	14210	28570	18940	18980	352-97-6	HMDB0000128	C00581	ko01100//Metabolic pathways;ko00330//Arginine and proline metabolism;ko00260//Glycine, serine and threonine metabolism	Amino acid metabolism;Global and overview maps	Metabolism
Com_376_neg	4'-Hydroxypropiophenone	Ketones	NEG	150.175	C9H10O2	7.9	7426	4304	3587	8328	6717	9817	13960	8484	9831	2597	8560	4563	9523	7519	12880	--	--	-	-	-	-
Com_377_neg	Propylparaben	Benzene and substituted derivatives	NEG	180.2	C10H12O3	9.67	21910	14490	18510	18040	17380	16820	24640	16900	24850	17930	15700	17240	21340	17310	18290	94-13-3	HMDB0032574	-	-	-	-
Com_378_neg	Nerolidol	Terpenoids	NEG	222.37	C15H26O	10.74	138100	124100	127900	138400	136300	116000	129600	126000	117100	123100	128500	130100	133800	140000	115700	1119-38-6	HMDB0041629	C09704	ko01100//Metabolic pathways;ko00909//Sesquiterpenoid and triterpenoid biosynthesis	Global and overview maps;Metabolism of terpenoids and polyketides	Metabolism
Com_379_neg	Ferulic acid methyl ester	Cinnamic acids and derivatives	NEG	208.21	C11H12O4	8.84	4056	5840	3782	7384	9021	6102	7342	10000	13580	2462	3178	4796	4691	5860	7185	--	--	-	-	-	-
Com_380_neg	Bisdemethoxycurcumin	Phenylpropanoids and polyketides	NEG	308.328	C19H16O4	6.53	28260	19050	14950	13430	6717	10230	49870	26400	39120	26680	22490	31080	28770	35460	26650	24939-16-0	HMDB0002114	C17743	ko01110//Biosynthesis of secondary metabolites;ko00945//Stilbenoid, diarylheptanoid and gingerol biosynthesis	Biosynthesis of other secondary metabolites;Global and overview maps	Metabolism
Com_381_neg	N-Acetyl-L-Tryptophan	Amino Acid And Derivatives	NEG	246.1	C13H14N2O3	6.72	21180	38520	14850	39680	22020	33890	15146	12853	16598	16581	22186	20914	11980	19160	13340	1218-34-4	HMDB0013713	-	-	-	-
Com_382_neg	Isomangiferolic acid	Terpenoids	NEG	456.36	C30H48O3	14.72	5351	4053	4246	5743	4711	5292	10110	6836	6447	9254	11430	8841	8339	4633	7065	13878-92-7	HMDB0035119	-	-	-	-
Com_383_neg	2,6-Dimethyl-7-octene-2,3,6-triol	Alcohols and polyols	NEG	188.141	C10H20O3	7.31	307400	306200	233200	492000	349700	357800	659400	397100	448000	406900	437900	411800	418500	417500	423000	73815-21-1	HMDB0038186	-	-	-	-
Com_384_neg	L-Citramalic acid	Organic Acid And Its Derivatives	NEG	148.037	C5H8O5	1.46	56110	76640	22540	134300	85110	90560	40240	42470	47460	45410	19790	13580	62810	63850	65460	--	--	C02614	ko01100//Metabolic pathways;ko00660//C5-Branched dibasic acid metabolism	Carbohydrate metabolism;Global and overview maps	Metabolism
Com_385_neg	12(13)-EpOME	Fatty Acyls	NEG	296.235	C18H32O3	12.61	12960000	11020000	12670000	10040000	5498000	6086000	8621000	7024000	7421000	5793000	4696000	4953000	8594000	8647000	8495000	-	HMDB0004702	C14826	ko01100//Metabolic pathways;ko00591//Linoleic acid metabolism	Global and overview maps;Lipid metabolism	Metabolism
Com_386_neg	Sebacic acid	Organic Acid And Its Derivatives	NEG	202.248	C10H18O4	8.111	115900	98180	83890	153000	109200	122400	223500	154100	148900	128200	152900	123600	132500	135600	146300	111-20-6	HMDB0000792	-	-	-	-
Com_387_neg	Kaji-ichigoside F1	Terpene	NEG	650.85	C36H58O10	6.71	37671	38540	20979	4521	33811	2529	76390	63810	102500	85970	127700	105600	54690	45210	50980	--	--	-	-	-	-
Com_388_neg	2-Methylpentanedioic acid	Organic Acid And Its Derivatives	NEG	146.14	C6H10O4	5.012	34380	32540	23000	67860	63460	59080	62120	77700	50640	52020	55130	33530	55820	52070	42900	617-62-9	HMDB0000422	-	-	-	-
Com_389_neg	Dulcitol	Carbohydrates And Its Derivatives	NEG	182.17	C6H14O6	0.897	652100	434100	287100	110000	105800	126600	183900	200900	140100	188800	120800	90230	214200	239700	213300	488-45-9	HMDB0011632	C01697	ko01100//Metabolic pathways;ko00052//Galactose metabolism	Carbohydrate metabolism;Global and overview maps	Metabolism
Com_390_neg	Pyrogallol	Benzene and substituted derivatives	NEG	126.11	C6H6O3	2.787	34718	53423	17883	122620	91062	89219	156000	109700	116400	192600	246200	169100	90640	86080	86320	87-66-1	HMDB0013674	C01108	ko01120//Microbial metabolism in diverse environments	Global and overview maps	Metabolism
Com_391_neg	Quinic acid	Alcohols and polyols	NEG	192.17	C7H12O6	0.998	491200	805200	288300	510640	493400	420680	466700	500500	497900	309600	219400	151800	498400	551800	542000	91-63-4	HMDB0042004	C00296	ko01100//Metabolic pathways;ko00400//Phenylalanine, tyrosine and tryptophan biosynthesis	Amino acid metabolism;Global and overview maps	Metabolism
Com_392_pos	L-Alanyl-L-leucine	Amino Acid And Derivatives	POS	202.251	C9H18N2O3	4.45	20350	12160	15990	14620	10520	25210	22860	18290	13680	12060	24740	23000	21430	12200	23520	-	HMDB0251509	-	-	-	-
Com_393_pos	Lysopc 20:0	Phospholipid	POS	551.73	C28H58NO7P	15.1	500400	925200	422800	155300	81050	121100	868700	242800	980000	448800	291800	234300	437100	377900	384200	--	--	-	-	-	-
Com_394_pos	L-Saccharopine	Amino Acid And Derivatives	POS	276.286	C11H20N2O6	1.03	189800	332200	82400	384500	356600	407100	14600	17400	10190	18590	12810	10240	156600	126400	124400	997-68-2	HMDB0000279	C00449	ko01100//Metabolic pathways;ko01110//Biosynthesis of secondary metabolites;ko01230//Biosynthesis of amino acids;ko00310//Lysine degradation;ko00300//Lysine biosynthesis	Amino acid metabolism;Global and overview maps	Metabolism
Com_395_pos	L-Methionine sulfone	Amino Acid And Derivatives	POS	181.21	C5H11NO4S	1.84	13510000	14660000	7454000	7635000	4934000	5849000	766000	558200	766300	414600	361500	432900	4688000	4606000	4728000	7314-32-1	HMDB0062174	-	-	-	-
Com_396_pos	L-Cysteine-glutathione gisulfide	Amino Acid And Derivatives	POS	426.466	C13H22N4O8S2	0.96	177900	204500	57380	428100	338300	267000	5437	2637	3696	3210	26837	4467	120900	112600	94090	--	--	-	-	-	-
Com_397_pos	L-Cystathionine	Amino Acid And Derivatives	POS	222.262	C7H14N2O4S	0.84	74170	54420	50700	32910	34030	21320	32550	10910	10690	24980	13150	7039	47410	37450	15720	56-88-2	HMDB0000099	C02291	ko01100//Metabolic pathways;ko01110//Biosynthesis of secondary metabolites;ko01230//Biosynthesis of amino acids;ko00270//Cysteine and methionine metabolism;ko00260//Glycine, serine and threonine metabolism	Amino acid metabolism;Global and overview maps	Metabolism
Com_398_pos	L-Canavanine	Amino Acid And Derivatives	POS	176.174	C5H12N4O3	2.96	3520000	3205000	2353000	2023000	851900	1240000	144000	13710	78650	60710	32740	31310	1020000	990300	995700	543-38-4	HMDB0002706	-	-	-	-
Com_399_pos	Swainsonine	Alkaloids and derivatives	POS	173.21	C8H15NO3	5.53	80872	37560	56457	97110	64500	52330	154600	78570	111600	66140	94430	110500	86990	68670	57600	--	--	C10173	ko00960//Tropane, piperidine and pyridine alkaloid biosynthesis	Biosynthesis of other secondary metabolites	Metabolism
Com_400_pos	Tianshic acid	Fatty Acyls	POS	347.49	C18H37NO5	0.97	420200	582700	455900	315100	197900	296400	483200	305400	349400	282500	230100	191800	321400	357200	381600	--	--	-	-	-	-
Com_401_pos	Thymine	Nucleotide And Its Derivates	POS	126.113	C5H6N2O2	2.5	21310	25720	6115	5962	4379	5029	203300	149500	184800	302000	482900	282200	151200	152200	151900	65-71-4	HMDB0000262	C00178	ko01100//Metabolic pathways;ko00240//Pyrimidine metabolism	Global and overview maps;Nucleotide metabolism	Metabolism
Com_402_pos	2,2'-Cyclouridine	Pyrimidines and pyrimidine derivatives	POS	226.186	C9H10N2O5	1.01	4879	10390	14290	10290	5286	14620	352500	269100	296300	365200	607700	457300	247700	200100	266800	--	--	-	-	-	-
Com_403_pos	7-Ethylcamptothecin	Alkaloids and derivatives	POS	376.41	C22H20N2O4	9.44	603400	351500	400100	419600	214600	224100	569500	401000	374600	364300	314000	284600	404600	432800	352800	--	--	-	-	-	-
Com_404_pos	N', N''-Caffeoyl, feruloylputrescine	Amines	POS	426.46	C23H26N2O6	0.98	232300	263800	110900	459700	386300	400200	9434	4081	9962	7952	9271	5219	176400	190500	168800	--	--	-	-	-	-
Com_405_pos	Putrescine	Amines	POS	88.1	C4H12N2	0.68	373600	352000	185800	233900	610300	590900	189855	147678	198610	175476	187206	157450	212100	209900	242200	110-60-1	HMDB0001414	C00134	ko01100//Metabolic pathways;ko01110//Biosynthesis of secondary metabolites;ko02010//ABC transporters;ko00330//Arginine and proline metabolism;ko00480//Glutathione metabolism;ko00960//Tropane, piperidine and pyridine alkaloid biosynthesis	Amino acid metabolism;Biosynthesis of other secondary metabolites;Global and overview maps;Membrane transport;Metabolism of other amino acids	Environmental Information Processing;Metabolism
Com_406_pos	Malvidin 3-O-galactoside	Anthocyanins	POS	493	C23H25O12	7.63	167000	213400	63820	75650	34210	59720	144500	147200	112800	124700	60070	94091	102200	133500	111700	--	--	-	-	-	-
Com_407_pos	1,5-Diaminopentane	Amines	POS	102.116	C5H14N2	0.83	285700	214100	140100	70810	25540	42800	36820	8417	46953	27440	64477	50603	72720	97660	75360	462-94-2	HMDB0002322	C01672	ko01100//Metabolic pathways;ko01110//Biosynthesis of secondary metabolites;ko01120//Microbial metabolism in diverse environments;ko00310//Lysine degradation;ko00480//Glutathione metabolism;ko00960//Tropane, piperidine and pyridine alkaloid biosynthesis	Amino acid metabolism;Biosynthesis of other secondary metabolites;Global and overview maps;Metabolism of other amino acids	Metabolism
Com_408_pos	Maleic acid	Organic Acid And Its Derivatives	POS	116.011	C4H4O4	0.96	5517000	4552000	3213000	2527000	2231000	2442000	858400	584100	822200	594700	528600	532200	2069000	1983000	2041000	-	HMDB0303644	C01384	ko01100//Metabolic pathways;ko01120//Microbial metabolism in diverse environments;ko00760//Nicotinate and nicotinamide metabolism;ko00350//Tyrosine metabolism;ko00650//Butanoate metabolism	Amino acid metabolism;Carbohydrate metabolism;Global and overview maps;Metabolism of cofactors and vitamins	Metabolism
Com_409_pos	Phytocassane C	Terpenoids	POS	318.1	C20H30O3	5.19	108600	107900	66850	65820	41030	45830	22656	8766	13590	9040	5298	13293	56730	38380	35850	166547-23-5	HMDB0041058	-	-	-	-
Com_410_pos	C-hexosyl-tricetin O-pentoside	Flavonoids	POS	612.49	C26H28O17	7.02	14490	44760	10220	10346	4418	5736	25620	10780	18750	25710	32700	19522	19260	17160	11840	--	--	-	-	-	-
Com_411_pos	Dibutyl phthalate	Benzoic acids and derivatives	POS	278.152	C16H22O4	13.42	11610000	5078000	6059000	5745000	5884000	4770000	6286000	5696000	5396000	4648000	4004000	6629000	5718000	6142000	8069000	84-74-2	HMDB0033244	-	-	-	-
Com_412_pos	Chinese bittersweet alkaloid II	Alkaloids and derivatives	POS	339.47	C18H33N3O3	6.13	44490	41350	30520	60460	30850	137900	102500	115700	48970	123200	32590	104600	38940	30920	12070	--	--	-	-	-	-
Com_413_pos	Chrysoeriol 7-O-rutinoside	Flavonoids	POS	608.545	C28H32O15	6.94	545600	749100	232600	283700	130000	171100	777900	711600	501200	604200	339700	65550	732800	483100	526400	--	--	-	-	-	-
Com_414_pos	Chrysoeriol 5-O-hexoside	Flavonoids	POS	462.404	C22H22O11	7.18	237500	377100	104300	86940	67910	61400	369400	224300	228500	256400	275600	42510	293300	241700	206900	--	--	-	-	-	-
Com_415_pos	Chrysoeriol C-hexoside	Flavonoids	POS	462.404	C22H22O11	6.72	100200	267100	36500	51820	13630	43050	77680	27450	44560	22090	9940	33314	68530	44590	75820	--	--	-	-	-	-
Com_416_pos	Serotonin	Indoles and derivatives	POS	176.215	C10H12N2O	2.96	3648000	3530000	2273000	1839000	808900	1223000	129900	13380	67930	54800	24260	31240	1072000	1020000	1069000	50-67-9	HMDB0000259	C00780	ko01100//Metabolic pathways;ko01110//Biosynthesis of secondary metabolites;ko00380//Tryptophan metabolism	Amino acid metabolism;Global and overview maps	Metabolism
Com_417_pos	Sarcosine	Amino Acid And Derivatives	POS	89.093	C3H7NO2	0.9	12750000	11490000	7629000	9433000	6596000	8677000	1746000	1484000	1814000	1357000	1360000	1925000	5999000	5568000	5601000	107-97-1	HMDB0000271	C00213	ko01100//Metabolic pathways;ko00330//Arginine and proline metabolism;ko00260//Glycine, serine and threonine metabolism	Amino acid metabolism;Global and overview maps	Metabolism
Com_418_pos	Spermidine	Amines	POS	145.246	C7H19N3	0.68	69480	94910	13510	69470	427700	603900	10470	33336	6607	44576	41107	36509	105900	113200	72890	124-20-9	HMDB0001257	C00315	ko01100//Metabolic pathways;ko02010//ABC transporters;ko00330//Arginine and proline metabolism;ko00940//Phenylpropanoid biosynthesis;ko00480//Glutathione metabolism;ko00410//beta-Alanine metabolism	Amino acid metabolism;Biosynthesis of other secondary metabolites;Global and overview maps;Membrane transport;Metabolism of other amino acids	Environmental Information Processing;Metabolism
Com_419_pos	S-Methyl-5'-thioadenosine	Nucleotide And Its Derivates	POS	297.333	C11H15N5O3S	4.94	1304000	1953000	645000	864500	694300	689400	1993000	989300	1081000	1325000	1197000	747100	1139000	1089000	1059000	2457-80-9	HMDB0001173	C00170	ko01100//Metabolic pathways;ko00270//Cysteine and methionine metabolism;ko00908//Zeatin biosynthesis	Amino acid metabolism;Global and overview maps;Metabolism of terpenoids and polyketides	Metabolism
Com_420_pos	R-Aminobutyrate	Organic Acid And Its Derivatives	POS	103.12	C4H9NO2	0.91	3406000	2475000	1678000	7679000	6034000	6286000	270200	345000	346700	261200	217500	191200	2456000	2290000	2351000	--	--	-	-	-	-
Com_421_pos	Purine	Purines and purine derivatives	POS	120.112	C5H4N4	4.1	10800	13270	7529	9516	9498	6021	9634	9452	9368	15275	10869	11218	6605	4944	4457	120-73-0	HMDB0001366	-	-	-	-
Com_422_pos	Vitamin B2	Vitamins	POS	376.364	C17H20N4O6	5.94	32020	47260	41490	116800	122100	99360	254000	209400	178900	151300	195800	142200	155100	160300	130200	83-88-5	HMDB0000244	C00255	ko01100//Metabolic pathways;ko01110//Biosynthesis of secondary metabolites;ko02010//ABC transporters;ko00740//Riboflavin metabolism	Global and overview maps;Membrane transport;Metabolism of cofactors and vitamins	Environmental Information Processing;Metabolism
Com_423_pos	Nε,Nε,Nε-trimethyllysine	Amino Acid And Derivatives	POS	188.267	C9H20N2O2	0.76	7266000	8256000	3442000	4861000	4134000	4164000	3019000	2089000	2553000	1467000	1756000	1569000	3865000	3849000	3569000	--	--	-	-	-	-
Com_424_pos	Linderane	Terpenoids	POS	260.285	C15H16O4	11.266	7122	10040	7811	3625	6314	3861	10220	5931	11670	8550	4642	6053	12160	23320	8848	--	--	-	-	-	-
Com_425_pos	Schaftoside	Flavones and Flavonols	POS	564.492	C26H28O14	6.074	1535000	1965000	906800	1292000	338100	696600	216100	261100	222600	47920	12500	30140	716000	717500	669000	207461-10-7	HMDB0033571	-	-	-	-
Com_426_pos	Bornyl acetate	Phenols And Its Derivatives	POS	196.29	C12H20O2	9.209	33630	8963	28780	22480	7300	18800	44130	27970	25690	24700	11730	19740	20910	21380	21440	-	HMDB0303194	-	-	-	-
Com_427_pos	Sarsasapogenin	Terpenoids	POS	416.645	C27H44O3	6.14	6337	8749	5756	7551	12575	9663	8052	9117	5367	15050	16400	18010	6372	5381	9989	-	HMDB0251863	-	-	-	-
Com_428_pos	PolygalaxanthoneⅥ	Ketones	POS	494.452	C23H26O12	7.14	205700	248200	123600	57670	60510	41660	232300	203800	158700	276400	111800	17620	174700	118100	163800	--	--	-	-	-	-
Com_429_pos	3-[(Carboxycarbonyl)amino]-L-alanine	Organic Acid And Its Derivatives	POS	176.129	C5H8N2O5	0.84	10770	21700	16180	25790	12970	23840	8474	24990	15100	12780	14550	14490	20280	15290	27980	--	--	-	-	-	-
Com_430_pos	Kaempferol-3-gentiobioside	Flavonoids	POS	610.525	C27H30O16	6.28	135100	124700	28620	30300	17830	18020	16480	20661	8991	26174	2945	22329	17720	25980	12160	-	HMDB0303606	-	-	-	-
Com_431_pos	Adenosine 5'-Diphosphate	Nucleotide And Its Derivates	POS	427.201	C10H15N5O10P2	1.05	209900	420700	94190	123900	78590	105500	38280	32340	35990	22030	20110	6374	78050	119100	95480	58-64-0	HMDB0001341	C00008	ko01100//Metabolic pathways;ko01110//Biosynthesis of secondary metabolites;ko00230//Purine metabolism;ko00908//Zeatin biosynthesis;ko00190//Oxidative phosphorylation;ko00195//Photosynthesis	Energy metabolism;Global and overview maps;Metabolism of terpenoids and polyketides;Nucleotide metabolism	Metabolism
Com_432_pos	Aspartic Acid	Amino Acid And Derivatives	POS	133.103	C4H7NO4	0.84	12250000	16230000	7125000	8560000	12200000	12200000	1905000	1255000	1947000	1400000	1578000	2121000	6892000	6412000	6377000	1783-96-6	HMDB0006483	-	-	-	-
Com_433_pos	Ala-gly	Amino Acid And Derivatives	POS	146.144	C5H10N2O3	0.84	2348000	2629000	1271000	1336000	1168000	1348000	87560	58300	101000	150400	137700	74280	804600	788300	870900	687-69-4	HMDB0006899	-	-	-	-
Com_434_pos	Allopurinol	Nucleotide And Its Derivates	POS	136.111	C5H4N4O	2.69	77770	86710	115100	81100	31990	44490	149800	132100	146400	107600	99720	79990	91490	83570	111300	315-30-0	HMDB0014581	-	-	-	-
Com_435_pos	Gly-Phe	Amino Acid And Derivatives	POS	222.24	C11H14N2O3	4.88	40580	31350	24830	67350	46200	51810	8535	19296	18060	19160	9541	16730	33340	25590	27020	-	HMDB0028848	-	-	-	-
Com_436_pos	Gly-Tyr	Amino Acid And Derivatives	POS	238.24	C11H14N2O4	3.09	19320	23191	20940	36980	13640	25640	27430	12870	18747	15366	19230	13460	18820	16140	26890	-	HMDB0304778	-	-	-	-
Com_437_pos	glutathione disulfide	Amino Acid And Derivatives	POS	612.631	C20H32N6O12S2	1.81	89310	260500	31820	91240	83870	105100	95041	66465	76452	68830	77133	66095	55050	69670	63470	27025-41-8	HMDB0003337	C00127	ko01100//Metabolic pathways;ko00480//Glutathione metabolism	Global and overview maps;Metabolism of other amino acids	Metabolism
Com_438_pos	Histidine	Amino Acid And Derivatives	POS	155.15	C6H9N3O2	0.81	12900000	12650000	6047000	9663000	7536000	9237000	488000	468900	504400	266700	308100	286200	4712000	4746000	4440000	71-00-1	HMDB0000177	-	-	-	-
Com_439_pos	Homocysteic acid	Amino Acid And Derivatives	POS	183.18	C4H9NO5S	1.83	92380	102400	52510	57510	71700	33150	60102	39876	40130	38669	28517	28099	37250	24310	36270	-	HMDB0251520	-	-	-	-
Com_440_pos	Homoserine	Amino Acid And Derivatives	POS	119.119	C4H9NO3	0.9	5265000	6430000	2964000	3436000	2801000	3312000	378800	406900	467400	325500	348100	444700	2270000	1953000	1993000	672-15-1	HMDB0000719	C00263	ko01100//Metabolic pathways;ko01110//Biosynthesis of secondary metabolites;ko01120//Microbial metabolism in diverse environments;ko01230//Biosynthesis of amino acids;ko00270//Cysteine and methionine metabolism;ko00260//Glycine, serine and threonine metabolism;ko00300//Lysine biosynthesis;ko00920//Sulfur metabolism	Amino acid metabolism;Energy metabolism;Global and overview maps	Metabolism
Com_441_pos	d-(+)-chiro-inositol	Alcohols and polyols	POS	180.156	C6H12O6	18.32	1598000	1478000	1462000	1496000	1636000	1488000	1933000	1623000	1672000	1679000	1381000	1602000	1155000	1888000	1586000	643-12-9	HMDB0240209	C19891	ko01100//Metabolic pathways;ko01120//Microbial metabolism in diverse environments;ko00562//Inositol phosphate metabolism	Carbohydrate metabolism;Global and overview maps	Metabolism
Com_442_pos	Isomaltose	Carbohydrates And Its Derivatives	POS	342.297	C12H22O11	0.9	332100	386300	365900	280500	153900	269100	367600	381000	360700	336200	201400	141100	325700	216300	332200	37169-69-0	HMDB0002923	C00252	ko01100//Metabolic pathways;ko00500//Starch and sucrose metabolism	Carbohydrate metabolism;Global and overview maps	Metabolism
Com_443_pos	Tricin 5-O-hexoside	Flavonoids	POS	492.43	C23H24O12	7.19	8055000	11930000	4021000	3025000	1967000	2319000	10460000	11290000	8086000	9769000	5810000	915100	6555000	8023000	6341000	--	--	-	-	-	-
Com_444_pos	6-Paradol	Benzene and substituted derivatives	POS	278.39	C17H26O3	12.85	1854000	1142000	1551000	1690000	893100	997000	2250000	1708000	1953000	1148000	969800	1037000	1359000	1426000	1511000	27113-22-0	HMDB0030801	-	-	-	-
Com_445_pos	N-(3-Indolylacetyl)-L-Alanine	Indoles and derivatives	POS	246.262	C13H14N2O3	6.78	22224	5415	21263	19930	14798	17154	40780	39210	41510	36970	22470	24980	28110	12390	14190	--	--	-	-	-	-
Com_446_pos	N-(9H-Purin-6-ylcarbamoyl)threonine	Nucleotide And Its Derivates	POS	280.24	C10H12N6O4	14.46	877300	670600	763700	320100	329900	435500	1053000	686200	1357000	889100	769100	910500	809100	749900	662000	--	--	-	-	-	-
Com_447_pos	C-pentosyl-C-hexosyl-apigenin	Flavonoids	POS	564.49	C26H28O14	6.05	550400	715800	250200	249800	72520	164100	55050	155100	67790	19990	10050	37268	202500	155500	104000	--	--	-	-	-	-
Com_448_pos	D-Panthenol	Fatty Acyls	POS	205.131	C9H19NO4	4.7	6010	3822	7351	10970	8620	3433	12420	9412	4925	22740	3251	5132	12320	17200	7241	-	HMDB0304820	C05944	ko00770//Pantothenate and CoA biosynthesis	Metabolism of cofactors and vitamins	Metabolism
Com_449_pos	N2-Acetyl-L-lysine	Amino Acid And Derivatives	POS	188.224	C8H16N2O3	1.03	1140000	1487000	1332000	1571000	1872000	1635000	2289000	1402000	1985000	1537000	990300	1240000	1451000	1854000	1657000	1946-82-3	HMDB0000446	-	-	-	-
Com_450_pos	Nε-(1-Carboxymethyl)-L-lysine	Amino Acid And Derivatives	POS	204.224	C8H16N2O4	0.84	674700	695700	549800	435000	360100	396700	10780	4499	16550	22240	21845	12460	252800	328600	216800	--	--	-	-	-	-
Com_451_pos	N-Methyl-a-aminoisobutyric acid	Amino Acid And Derivatives	POS	117.146	C5H11NO2	1.22	10010000	8964000	5022000	5178000	3548000	4203000	882900	615100	957800	329800	409700	494200	3236000	3235000	3014000	2566-34-9	HMDB0002141	-	-	-	-
Com_452_pos	N-Methyl-L-arginine hydrochloride	Amino Acid And Derivatives	POS	224.688	C7H17ClN4O2	0.95	1005000	1264000	455500	537200	468100	511600	83880	80560	95590	77080	61970	65140	347700	334000	382100	--	--	-	-	-	-
Com_453_pos	Oleoylethanolamide	Amines	POS	325.298	C20H39NO2	14.61	696100	616600	596000	385300	209000	252500	2385000	1506000	2026000	2408000	2041000	2643000	1333000	1284000	1328000	111-58-0	HMDB0002088	-	-	-	-
Com_454_pos	4-Methylaminobutyrate	Amino Acid And Derivatives	POS	117.07	C5H11NO2	0.92	23510	31360	22940	22350	8349	21750	15510	14660	21530	6307	9934	11464	9420	14590	15190	--	--	C15987	ko01100//Metabolic pathways;ko01120//Microbial metabolism in diverse environments;ko00760//Nicotinate and nicotinamide metabolism	Global and overview maps;Metabolism of cofactors and vitamins	Metabolism
Com_455_pos	Acetylcysteine	Amino Acid And Derivatives	POS	163.195	C5H9NO3S	15.04	120700	109400	77220	69950	65260	46720	123500	117900	153500	151900	110700	133900	101600	87390	103600	616-91-1	HMDB0001890	-	-	-	-
Com_456_pos	Verbenalin	Terpenoids	POS	388.366	C17H24O10	6.019	8051	15320	9698	8820	13362	13699	31250	17710	17597	16848	13610	8057	23870	18920	28840	-	HMDB0301853	-	-	-	-
Com_457_pos	Pyridoxamine	Pyridines and derivatives	POS	168.09	C8H12N2O2	0.8	668800	1048000	470500	580700	433300	422200	94850	82920	158100	80160	57930	113000	439200	372100	363500	-	HMDB0062696	C00534	ko01100//Metabolic pathways;ko01120//Microbial metabolism in diverse environments;ko00750//Vitamin B6 metabolism	Global and overview maps;Metabolism of cofactors and vitamins	Metabolism
Com_458_pos	Diisobutyl phthalate	Benzoic acids and derivatives	POS	278.152	C16H22O4	13.44	4712000	3563000	3235000	3724000	2676000	2981000	5171000	2904000	2434000	2203000	2291000	2687000	3134000	3408000	2990000	84-69-5	HMDB0013835	-	-	-	-
Com_459_pos	pyridoxal	Vitamins	POS	167.16	C8H9NO3	1.15	344000	96060	227100	712900	656400	698900	316300	278100	444600	498900	383500	583000	336500	442700	271600	66-72-8	HMDB0001545	C00250	ko01100//Metabolic pathways;ko01120//Microbial metabolism in diverse environments;ko00750//Vitamin B6 metabolism	Global and overview maps;Metabolism of cofactors and vitamins	Metabolism
Com_460_pos	Feruloylcholine	Cinnamic acids and derivatives	POS	280	C15H22NO4	12.63	94460	81070	80610	89530	29300	39890	63320	45210	43080	48390	30080	36810	65440	49220	65160	85927-25-9	HMDB0032800	-	-	-	-
Com_461_pos	3,7-Di-O-methylquercetin	Flavonoids	POS	330.074	C17H14O7	9.02	39410	65980	24860	203600	118500	153500	1563000	1512000	1033000	1657000	1524000	403500	730900	758800	704400	2068-02-02	HMDB0029263	C01265	ko01110//Biosynthesis of secondary metabolites;ko00944//Flavone and flavonol biosynthesis	Biosynthesis of other secondary metabolites;Global and overview maps	Metabolism
Com_462_pos	1,4-dihydro-1-Methyl-4-oxo-3-pyridinecarboxamide	Pyridines and derivatives	POS	152.059	C7H8N2O2	1.66	895100	538000	564600	466000	469200	510400	895800	785000	753000	949100	556900	637400	726900	753400	650700	769-49-3	HMDB0004194	C05843	ko01100//Metabolic pathways;ko00760//Nicotinate and nicotinamide metabolism	Global and overview maps;Metabolism of cofactors and vitamins	Metabolism
Com_463_pos	Peonidin O-hexoside	Anthocyanins	POS	463.123	C22H23O11	6.8	533700	907000	242300	304400	119700	256700	823600	605800	580400	571400	428200	59490	464300	439800	519400	--	--	-	-	-	-
Com_464_pos	Coumaroyl choline	Coumarins and derivatives	POS	250	C14H20NO3	5.29	61540	76020	81910	498800	311800	317000	4760000	4458000	4971000	3111000	3702000	3613000	2574000	2186000	2317000	--	--	-	-	-	-
Com_465_pos	Melezitose	Carbohydrates And Its Derivatives	POS	504.44	C18H32O16	0.998	102600000	137300000	111300000	125300000	92530000	89410000	141400000	123500000	112100000	86200000	51060000	35850000	116900000	115100000	108000000	597-12-6	HMDB0011730	-	-	-	-
Com_466_pos	Abietic Acid	Terpenoids	POS	302.45	C20H30O2	14.89	56650	26980	26200	28010	37200	24355	52000	3845	32350	16550	61550	18180	30060	20360	29070	-	HMDB0247751	C06087	ko01100//Metabolic pathways;ko01110//Biosynthesis of secondary metabolites;ko00904//Diterpenoid biosynthesis	Global and overview maps;Metabolism of terpenoids and polyketides	Metabolism
Com_467_pos	Trans-Zeatin	Phytohormones	POS	219.24	C10H13N5O	4.588	9174	35075	15110	6748	14967	19367	65530	37210	58180	57320	60450	25220	36370	31040	24520	1637-39-4	HMDB0012204	C00371	ko01100//Metabolic pathways;ko01110//Biosynthesis of secondary metabolites;ko00908//Zeatin biosynthesis;ko04075//Plant hormone signal transduction	Global and overview maps;Metabolism of terpenoids and polyketides;Signal transduction	Environmental Information Processing;Metabolism
Com_468_pos	Indole-3-carboxylic acid	Indoles and derivatives	POS	161.16	C9H7NO2	7.142	33490	13790	22840	16570	13990	7562	28990	28470	36990	24462	17100	13580	29880	11900	26730	771-50-6	HMDB0003320	-	-	-	-
Com_469_pos	Ademetionine	Amino Acid And Derivatives	POS	398.44	C15H22N6O5S	0.8	42980	41500	40350	71130	45170	54640	34500	23880	57520	42050	11150	27490	47590	48300	48230	485-80-3	HMDB0001185	C00019	ko01100//Metabolic pathways;ko01110//Biosynthesis of secondary metabolites;ko01230//Biosynthesis of amino acids;ko00330//Arginine and proline metabolism;ko00270//Cysteine and methionine metabolism;ko00908//Zeatin biosynthesis;ko04122//Sulfur relay system;ko00261//Monobactam biosynthesis	Amino acid metabolism;Biosynthesis of other secondary metabolites;Folding, sorting and degradation;Global and overview maps;Metabolism of terpenoids and polyketides	Genetic Information Processing;Metabolism
Com_470_pos	N-acetylglycine	Amino Acid And Derivatives	POS	117.043	C4H7NO3	0.91	22290000	25620000	15760000	16860000	17290000	18010000	33470000	27440000	26500000	27600000	23130000	14990000	25690000	23850000	22770000	543-24-8	HMDB0000532	-	-	-	-
Com_471_pos	Scopolin	Phenylpropanoids	POS	354.096	C16H18O9	5.51	16210	29680	17190	7714	3638	10350	60680	33120	26880	23168	18050	18037	21450	13860	16690	-	HMDB0303366	C01527	ko01110//Biosynthesis of secondary metabolites	Global and overview maps	Metabolism
Com_472_pos	N-Acetylthreonine	Amino Acid And Derivatives	POS	161.069	C6H11NO4	1.73	140300	135700	131400	111700	117000	81380	137300	96150	104100	129900	84890	175700	157200	117500	153200	17093-74-2	HMDB0062557	-	-	-	-
Com_473_pos	7-methylguanine	Purines and purine derivatives	POS	165.065	C6H7N5O	4.11	7267000	7270000	4868000	5897000	4545000	4733000	770600	548100	864300	392700	354800	452600	3345000	3223000	3230000	10030-78-1	HMDB0006040	-	-	-	-
Com_474_pos	Asp-glu	Amino Acid And Derivatives	POS	262.217	C9H14N2O7	0.96	68250	103000	35140	168100	142900	149300	18020	11230	18580	6707	8452	6959	57380	42660	64770	-	HMDB0028752	-	-	-	-
Com_475_pos	L-Hydroxylysine	Amino Acid And Derivatives	POS	163.195	C6H14N2O3	0.9	2611000	2795000	2066000	1674000	1364000	1600000	2596000	2209000	2376000	1902000	1600000	1272000	2153000	2107000	2111000	--	--	C16741	ko01100//Metabolic pathways;ko00310//Lysine degradation	Amino acid metabolism;Global and overview maps	Metabolism
Com_476_pos	Dl-3-Hydroxynorvaline	Amino Acid And Derivatives	POS	133.146	C5H11NO3	0.85	13980000	17690000	8519000	10850000	13870000	13750000	1670000	836800	1998000	1473000	1497000	2165000	7349000	7172000	7135000	--	--	-	-	-	-
Com_477_pos	Deoxyadenosine	Nucleotide And Its Derivates	POS	251.242	C10H13N5O3	2.78	75370	67000	42440	164500	123900	151400	95130	40460	75250	40170	70930	45050	70000	76260	77030	958-09-8	HMDB0000101	C00559	ko01100//Metabolic pathways;ko02010//ABC transporters;ko00230//Purine metabolism	Global and overview maps;Membrane transport;Nucleotide metabolism	Environmental Information Processing;Metabolism
Com_478_pos	Cycloleucine	Amino Acid And Derivatives	POS	129.157	C6H11NO2	0.84	19460000	23140000	8114000	8469000	7055000	7339000	2209000	1789000	2465000	2023000	1932000	1801000	7327000	6403000	6598000	52-52-8	HMDB0062225	-	-	-	-
Com_479_pos	2-Pyrrolidinone	Organoheterocyclic compounds	POS	85.1	C4H7NO	2.369	47110	35040	45240	35370	32880	33200	2376000	1903000	2230000	2704000	2704000	1735000	1387000	1239000	1255000	616-45-5	HMDB0002039	-	-	-	-
Com_480_pos	Tryptanthrin	Indoles and derivatives	POS	248.24	C15H8N2O2	10	5871	3454	3250	4035	7956	4880	4267	8871	3974	7104	6980	4738	4099	6004	6687	-	HMDB0253473	-	-	-	-
Com_481_pos	Lipoamide	Organoheterocyclic compounds	POS	205.341	C8H15NOS2	4.89	139400	166700	99490	72850	48440	57860	79349	55060	70526	56902	49352	43566	55470	41130	42260	940-69-2	HMDB0000962	-	-	-	-
Com_482_pos	Betaine	Alkaloids and derivatives	POS	117.15	C5H11NO2	0.907	25060000	27940000	18720000	19340000	20010000	21760000	38100000	30940000	31180000	32520000	25020000	18050000	30160000	27660000	26330000	6915-17-9	HMDB0000043	C00719	ko01100//Metabolic pathways;ko02010//ABC transporters;ko00260//Glycine, serine and threonine metabolism	Amino acid metabolism;Global and overview maps;Membrane transport	Environmental Information Processing;Metabolism
Com_483_pos	5-Methyluridine	Nucleotide And Its Derivates	POS	258.228	C10H14N2O6	1.02	108500	124800	106500	78290	48130	49300	120300	125400	137200	100200	94760	106300	114900	100200	99920	1463-10-1	HMDB0000884	-	-	-	-
Com_484_pos	4aR-(4aalpha,6beta,8aalpha)]-4a,5,6,7,8,8a-Hexahydro-4,8a-dimethyl-6-(1-methylethenyl)-2(1H)-naphthalenone	Terpene	POS	218.33	C15H22O	11.66	27740000	27660000	28850000	26800000	28060000	27980000	27950000	29460000	29090000	29130000	28160000	28940000	28140000	28190000	29840000	--	--	-	-	-	-
Com_485_pos	Biotin	Vitamins	POS	244.311	C10H16N2O3S	9.02	196600	171500	173500	143500	170100	184700	152800	177000	156500	149000	136700	188000	176400	184200	145700	58-85-5	HMDB0000030	C00120	ko01100//Metabolic pathways;ko02010//ABC transporters;ko00780//Biotin metabolism	Global and overview maps;Membrane transport;Metabolism of cofactors and vitamins	Environmental Information Processing;Metabolism
Com_486_pos	Histamine	Amines	POS	111.145	C5H9N3	1.04	689200	642900	314700	589800	495200	613400	4570000	3991000	4969000	5830000	7222000	6339000	3315000	2862000	3124000	51-45-6	HMDB0000870	C00388	ko01100//Metabolic pathways;ko01110//Biosynthesis of secondary metabolites;ko00340//Histidine metabolism	Amino acid metabolism;Global and overview maps	Metabolism
Com_487_pos	N-Phenylacetylglycine	Amino Acid And Derivatives	POS	193.199	C10H11NO3	6.55	23830	34790	27490	46280	37660	41300	59910	28160	24680	33594	28144	32670	26740	31450	37480	500-98-1	HMDB0000821	C05598	ko00360//Phenylalanine metabolism	Amino acid metabolism	Metabolism
Com_488_pos	N-Acetylputrescine	Amino Acid And Derivatives	POS	130.188	C6H14N2O	0.75	804300	1024000	650400	420200	479000	575900	122400	222100	184800	108500	106300	43440	407200	421800	493500	18233-70-0	HMDB0002064	C02714	ko01100//Metabolic pathways;ko00330//Arginine and proline metabolism	Amino acid metabolism;Global and overview maps	Metabolism
Com_489_pos	N-Acetyl-L-Tyrosine	Amino Acid And Derivatives	POS	223.225	C11H13NO4	5.17	12000	6437	8673	26660	11140	18031	116100	82820	103600	113100	60660	72780	39310	59700	60410	537-55-3	HMDB0000866	-	-	-	-
Com_490_pos	N-Acetyl-L-valine	Amino Acid And Derivatives	POS	159.183	C7H13NO3	0.96	1728000	2043000	1440000	1456000	1113000	947700	554000	338400	435000	441600	396900	494600	1126000	913300	964400	96-81-1	HMDB0011757	-	-	-	-
Com_491_pos	N-Acetyl-5-hydroxytryptamine	Amino Acid And Derivatives	POS	218.252	C12H14N2O2	5.98	25790	21050	31700	15100	16098	19709	44780	39070	40320	21980	27179	28852	22000	34900	25810	1210-83-9	HMDB0001238	C00978	ko01100//Metabolic pathways;ko01110//Biosynthesis of secondary metabolites;ko00380//Tryptophan metabolism	Amino acid metabolism;Global and overview maps	Metabolism
Com_492_pos	N8-Acetylspermidine	Organic Acid And Its Derivatives	POS	260.204	C9H23Cl2N3O	1.06	28410	27470	18400	31213	20690	25280	44390	55970	55570	69210	63920	72730	37800	33870	35310	13431-24-8	HMDB0002189	-	-	-	-
Com_493_pos	N1-Acetylspermine	Amines	POS	244.377	C12H28N4O	0.88	66870	67280	26730	55300	28060	24980	31160	30690	51890	31120	24710	39170	40610	46650	30670	25593-72-0	HMDB0001186	-	-	-	-
Com_494_pos	Tetraethylammonium fluoride	Pyrimidines and pyrimidine derivatives	POS	149.25	C8H20FN	1.04	380700	397800	122000	610500	464000	477200	1226000	1961000	1715000	1469000	2185000	5008000	1420000	1100000	887800	--	--	-	-	-	-
Com_495_pos	6-Aminohexanoic acid	Amino Acid And Derivatives	POS	131.173	C6H13NO2	2.1	57480	51360	22350	18280	22430	19840	4714	12672	3369	16504	2745	11055	18560	20660	19810	60-32-2	HMDB0001901	C02378	ko01100//Metabolic pathways;ko01120//Microbial metabolism in diverse environments	Global and overview maps	Metabolism
Com_496_pos	5'-Deoxy-5'-(Methylthio)Adenosine	Nucleotide And Its Derivates	POS	297.333	C11H15N5O3S	4.91	1548000	2217000	770500	1014000	775000	802600	2208000	1169000	1274000	1603000	1327000	861700	1272000	1280000	1320000	2457-80-9	HMDB0001173	C00170	ko01100//Metabolic pathways;ko00270//Cysteine and methionine metabolism;ko00908//Zeatin biosynthesis	Amino acid metabolism;Global and overview maps;Metabolism of terpenoids and polyketides	Metabolism
Com_497_pos	Sibutramine	Benzene and substituted derivatives	POS	279.848	C17H26ClN	12.68	71700	75680	69810	52070	37760	35060	51230	38260	35110	34960	23400	36220	56350	46610	51180	-	HMDB0251062	-	-	-	-
Com_498_pos	Ligustilide	Organoheterocyclic compounds	POS	190.238	C12H14O2	11.865	21090	35869	15128	21700	25058	18100	92300	68290	67010	76590	69560	71500	29520	30300	43410	-	HMDB0259970	-	-	-	-
Com_499_pos	Apigenin C-pentoside	Flavonoids	POS	402.35	C20H18O9	0.73	18380	22980	5154	11010	11830	18794	23990	28380	29890	21120	13450	25510	31850	40620	12510	--	--	-	-	-	-
Com_500_pos	Ambroxane	Ethers	POS	236.393	C16H28O	14.01	28770	26310	29490	7629	18450	19990	33910	25390	49820	30320	32620	44600	29000	26180	25980	--	--	-	-	-	-
Com_501_pos	N-Acetylserotonin	Amino Acid And Derivatives	POS	218.252	C12H14N2O2	6.85	85107	103297	62568	42737	40805	45565	147900	94070	77180	85330	56460	38050	54060	43510	40610	1210-83-9	HMDB0001238	C00978	ko01100//Metabolic pathways;ko01110//Biosynthesis of secondary metabolites;ko00380//Tryptophan metabolism	Amino acid metabolism;Global and overview maps	Metabolism
Com_502_pos	9,17-Octadecadiene-12,14-diyne-1,11,16-triol	Fatty Acyls	POS	290.397	C18H26O3	13.78	18580	13190	11800	25360	23650	25330	39830	25980	31900	21360	21640	20670	28290	23510	27630	--	--	-	-	-	-
Com_503_pos	8-Chlro-1-tetrahydronorharmanone	Indoles and derivatives	POS	220.655	C11H9ClN2O	2.67	1291000	1214000	863500	589200	440900	448700	38130	35190	41350	29000	26640	28330	429800	418400	426100	--	--	-	-	-	-
Com_504_pos	Indole-3-acetic acid	Phytohormones	POS	175.18	C10H9NO2	7.567	1931000	1675000	2376000	3158000	2785000	2552000	5495000	4358000	6148000	4175000	5057000	4693000	4120000	3989000	3817000	-	HMDB0302181	C00954	ko01100//Metabolic pathways;ko00380//Tryptophan metabolism;ko04075//Plant hormone signal transduction	Amino acid metabolism;Global and overview maps;Signal transduction	Environmental Information Processing;Metabolism
Com_505_pos	Azelaic acid	Organic Acid And Its Derivatives	POS	188.22	C9H16O4	7.433	201000	169300	136500	258700	201600	150500	322300	266900	190800	222600	172100	169100	280300	185800	220400	123-99-9	HMDB0000784	-	-	-	-
Com_506_pos	Syringaldehyde	Phenols And Its Derivatives	POS	182.17	C9H10O4	6.897	88860	18170	46110	134700	71400	47750	55510	65910	77610	76960	180700	65250	48660	33840	69650	-	HMDB0258653	-	-	-	-
Com_507_pos	N',N",N"'-p-coumaroyl-cinnamoyl-caffeoyl spermidine	Phenolamides	POS	583.67	C34H37N3O6	4.95	34940	28340	19980	129900	67690	55740	6953	11886	2822	7722	17473	12344	40940	53350	35350	--	--	-	-	-	-
Com_508_pos	p-Coumaroylputrescine	Cinnamic acids and derivatives	POS	234.1	C13H18N2O2	4.62	98140	114200	207100	30420	34420	54310	15790	30373	33655	37887	35076	34871	41000	38740	41530	--	--	C18326	ko01100//Metabolic pathways;ko00330//Arginine and proline metabolism	Amino acid metabolism;Global and overview maps	Metabolism
Com_509_pos	N-hexosyl-p-coumaroyl putrescine	Cinnamic acids and derivatives	POS	396.1	C19H28N2O7	17.63	111300	156900	176800	43050	7280	18180	244300	131500	183200	124200	89290	160800	119900	143600	114900	--	--	-	-	-	-
Com_510_pos	Agmatine	Amines	POS	130.1	C5H14N4	0.92	667100	720300	450300	317700	370600	535000	79330	98450	117600	29330	43600	31923	320000	295000	312700	-	HMDB0246298	C00179	ko01100//Metabolic pathways;ko00330//Arginine and proline metabolism	Amino acid metabolism;Global and overview maps	Metabolism
Com_511_pos	N'-p-Coumaroyl agmatine	Cinnamic acids and derivatives	POS	276.2	C14H20N4O2	13.08	229500	185000	268000	365200	171800	242200	238000	175000	179300	107400	147500	98150	210100	208800	215400	--	--	-	-	-	-
Com_512_pos	N-p-Coumaroyl agmatine	Cinnamic acids and derivatives	POS	276.1	C14H20N4O2	13.08	43780	39580	39730	44520	35960	29130	42570	40720	24100	21800	16290	33160	30830	34590	53390	--	--	-	-	-	-
Com_513_pos	N'-p-Coumaroyl putrescine	Cinnamic acids and derivatives	POS	234.1	C13H18N2O2	4.62	100800	94890	219900	32630	45020	57160	42822	12570	40542	32499	37447	33865	43330	45980	42120	--	--	-	-	-	-
Com_514_pos	1-O-Feruloyl quinic acid	Alcohols and polyols	POS	368.1	C17H20O9	6.23	26045	11870	17905	21530	11480	14320	75860	20930	22280	28280	31930	19290	33440	21100	23570	--	--	-	-	-	-
Com_515_pos	Apigenin C-glucoside	Flavonoids	POS	432.113	C21H20O10	6.46	35490	72950	33150	31390	21250	19930	117000	93250	79320	78580	53530	12620	47570	55040	61720	--	--	-	-	-	-
Com_516_pos	LysoPC 16:2	Phospholipid	POS	491.308	C24H46NO7P	11.06	51960	84520	63640	59610	34140	30450	72540	69740	81140	42450	57360	44530	59220	58970	62450	--	--	-	-	-	-
Com_517_pos	Cinnamoyl tyramine	Amino Acid And Derivatives	POS	267	C17H17NO2	17.3	89530	69060	79220	67960	62470	68640	74640	79270	104100	115600	71430	69190	88250	77470	67800	--	--	-	-	-	-
Com_518_pos	Histidinol	Amines	POS	141.1	C6H11N3O	0.72	779500	888400	612800	909800	751500	769800	871400	628100	962700	595900	635300	538200	687800	783700	833700	-	HMDB0253185	-	-	-	-
Com_519_pos	Tricin 7-O-acetylglucoside	Flavonoids	POS	534.109	C25H26O13	6.08	10500	26870	11040	14160	8475	20980	16040	14990	24250	13850	24430	15460	14540	17560	17360	--	--	-	-	-	-
Com_520_pos	Deoxynojirimycin	Organoheterocyclic compounds	POS	163.173	C6H13NO4	0.73	32490	28390	11560	21760	32090	24320	36480	28100	21790	19720	10800	27140	47210	29590	25900	--	--	-	-	-	-
Com_521_pos	MAG (18:4)	Glycerolipids	POS	350	C21H34O4	11.27	85510	40750	63430	28230	22260	19390	34320	35250	34250	57130	29020	33510	39900	38610	33200	--	--	-	-	-	-
Com_522_pos	delta-Tridecalactone	Fatty Acyls	POS	212.3	C13H24O2	9.2	258900	267600	244000	252500	221400	173900	353700	260700	253400	218000	172200	197800	223900	206500	292000	--	--	-	-	-	-
Com_523_pos	Caffeic aldehyde	Phenylpropanoids and polyketides	POS	164.1	C9H8O3	1.84	763300	786500	503000	450400	290700	350400	45500	25570	49680	29610	33801	37990	281600	249100	284000	--	--	C10945	ko01110//Biosynthesis of secondary metabolites;ko00940//Phenylpropanoid biosynthesis	Biosynthesis of other secondary metabolites;Global and overview maps	Metabolism
Com_524_pos	MAG (18:2)	Glycerolipids	POS	354.1	C21H38O4	14.64	19990	15940	19910	18150	7878	8068	52540	15430	22470	35740	46470	46110	32730	25740	22740	--	--	-	-	-	-
Com_525_pos	LysoPC 16:1	Phospholipid	POS	493.3	C24H48NO7P	11.57	206300	244900	231300	127800	82050	92430	185000	199200	233900	169200	194200	126700	152500	132600	181300	--	--	-	-	-	-
Com_526_pos	Dl-Alanyl-glycine	Amino Acid And Derivatives	POS	146.144	C5H10N2O3	0.84	11750000	13290000	6918000	5561000	4995000	5503000	3259000	3151000	3337000	1977000	1531000	1987000	5070000	4894000	4897000	--	--	-	-	-	-
Com_527_pos	Dl-Dihydrosphingosine	Amines	POS	301.508	C18H39NO2	10.41	353700	278200	267500	243600	300000	246400	380200	313900	331500	275300	294200	305200	416100	353000	405400	--	--	-	-	-	-
Com_528_pos	Dl-Indole-3-lactic acid	Indoles and derivatives	POS	205.21	C11H11NO3	4.87	27860000	32730000	22160000	13900000	9618000	10030000	669700	647600	733500	526000	327900	578200	10970000	10310000	9845000	--	--	-	-	-	-
Com_529_pos	DL-Leucine	Amino Acid And Derivatives	POS	131.173	C6H13NO2	2.3	746400	794000	345300	490700	391400	393100	41670	39500	62720	17650	23870	20900	288900	254200	278100	--	--	-	-	-	-
Com_530_pos	Dl-Norleucine	Amino Acid And Derivatives	POS	131.173	C6H13NO2	0.9	20210000	24840000	15300000	15160000	16240000	18780000	32050000	26200000	25350000	24780000	21260000	8386000	22150000	21070000	23090000	-	HMDB0251526	-	-	-	-
Com_531_pos	Proline	Amino Acid And Derivatives	POS	115.131	C5H9NO2	0.96	43600000	35780000	27840000	27800000	25230000	21940000	6942000	4866000	6120000	4720000	3441000	4576000	22370000	19370000	19330000	344-25-2	HMDB0003411	-	-	-	-
Com_532_pos	Valine	Amino Acid And Derivatives	POS	117.146	C5H11NO2	1.09	25900000	21450000	13220000	11870000	10090000	12330000	2699000	2277000	2776000	1625000	1801000	1702000	8604000	8657000	8086000	72-18-4	HMDB0000883	-	-	-	-
Com_533_pos	Ergothioneine	Amino Acid And Derivatives	POS	229.299	C9H15N3O2S	1.03	232500	343200	211500	124400	85260	90770	172300	88140	132600	79850	73170	52580	206100	158900	150600	497-30-3	HMDB0003045	C05570	ko01100//Metabolic pathways;ko00340//Histidine metabolism	Amino acid metabolism;Global and overview maps	Metabolism
Com_534_pos	Glutamine	Amino Acid And Derivatives	POS	146.145	C5H10N2O3	0.81	31790000	30000000	15200000	16820000	14030000	15150000	892800	784200	970600	426100	470900	436900	10410000	10570000	10190000	5959-95-5	HMDB0003423	-	-	-	-
Com_535_pos	Triethyl citrate	Organic Acid And Its Derivatives	POS	276.28	C12H20O7	9.15	45390	60350	58530	47570	24810	62000	56300	99930	64350	73870	21690	30800	60610	49570	64020	77-93-0	HMDB0034263	-	-	-	-
Com_536_pos	Furfural	Carbonyl compounds	POS	96.08	C5H4O2	1.2	451000	464100	142600	619100	567400	324400	212800	618300	460600	227900	279200	654700	445800	171300	605800	1998-01-01	HMDB0032914	C14279	ko01100//Metabolic pathways;ko01120//Microbial metabolism in diverse environments	Global and overview maps	Metabolism
Com_537_pos	5-Methoxytryptamine	Indoles and derivatives	POS	190.24	C11H14N2O	5.4	10002	12903	7834	9125	4466	8933	15910	20410	11270	12750	8905	15610	9861	6961	13730	608-07-1	HMDB0004095	C05659	ko00380//Tryptophan metabolism	Amino acid metabolism	Metabolism
Com_538_pos	Bis(2-methyl-3-furyl)disulphide	Organoheterocyclic compounds	POS	226.32	C10H10O2S2	11.57	33050	26310	21690	16980	14190	17400	28660	21040	24770	28680	22340	39610	21180	19050	13570	28588-75-2	HMDB0040201	-	-	-	-
Com_539_pos	L-Glycyl-L-phenylalanine	Amino Acid And Derivatives	POS	222.1	C11H14N2O3	4.97	28070	35040	27850	63940	52420	54730	13100	13730	17156	7153	17010	10020	38790	26040	22770	-	HMDB0028848	-	-	-	-
Com_540_pos	Cyclen	Amines	POS	172.27	C8H20N4	0.71	729000	888200	732100	134900	34360	93220	167100	156400	194500	241200	173800	179600	291800	406700	368500	-	HMDB0250623	-	-	-	-
Com_541_pos	Longifolene	Terpenoids	POS	204.35	C15H24	9.751	1479000	4516000	2611000	2233000	3352000	3334000	3579000	3693000	2059000	2673000	2330000	1610000	3504000	3124000	2729000	-	HMDB0302687	C09699	ko01100//Metabolic pathways;ko00909//Sesquiterpenoid and triterpenoid biosynthesis	Global and overview maps;Metabolism of terpenoids and polyketides	Metabolism
Com_542_pos	Tropinone	Alkaloids and derivatives	POS	139.19	C8H13NO	1	16100	20620	35020	31290	22970	28780	26960	13240	18270	29310	36970	48750	36490	26830	35910	-	HMDB0304521	C00783	ko01100//Metabolic pathways;ko01110//Biosynthesis of secondary metabolites;ko00960//Tropane, piperidine and pyridine alkaloid biosynthesis	Biosynthesis of other secondary metabolites;Global and overview maps	Metabolism
Com_543_pos	N,N-Dimethyl-1,4-phenylenediamine	Amines	POS	136.194	C8H12N2	4.43	195000	220900	291400	5255	4956	8965	58222	49133	47362	44580	34896	10460	39700	35850	40360	--	--	-	-	-	-
Com_544_pos	S-ribosyl-L-homocysteine	Amino Acid And Derivatives	POS	267.3	C9H17NO6S	0.91	46000	48410	48740	38470	50210	41920	30290	30830	39800	22040	25490	27440	39270	29790	37690	--	--	C03539	ko01100//Metabolic pathways;ko01230//Biosynthesis of amino acids;ko00270//Cysteine and methionine metabolism	Amino acid metabolism;Global and overview maps	Metabolism
Com_545_pos	1-Methylhistidine	Amino Acid And Derivatives	POS	169.18	C7H11N3O2	0.84	393900	309100	174500	208300	205400	161800	86864	71460	100152	78103	104473	92871	134000	121200	93860	332-80-9	HMDB0000001	C01152	ko01100//Metabolic pathways;ko00340//Histidine metabolism	Amino acid metabolism;Global and overview maps	Metabolism
Com_546_pos	gamma-Glutamylglutamic acid	Amino Acid And Derivatives	POS	276.243	C10H16N2O7	1.05	509300	835700	239500	1048000	750000	941100	14230	13410	6431	48647	6839	57052	362900	314800	301100	1116-22-9	HMDB0011737	-	-	-	-
Com_547_pos	4-D-Hydroxysphinganine	Amines	POS	317.507	C18H39NO3	9.54	10220	13780	9171	4276	18580	13830	11530	8916	13290	12760	11640	11400	13690	14470	11270	7439-92-1	HMDB0004628	C12144	ko01100//Metabolic pathways;ko00600//Sphingolipid metabolism	Global and overview maps;Lipid metabolism	Metabolism
Com_548_pos	Trimethyllysine	Amino Acid And Derivatives	POS	189.275	C9H21N2O2	1.03	7348000	8927000	3180000	3995000	3085000	3334000	67550	64990	64150	33290	30570	679820	2603000	2531000	2652000	19253-88-4	HMDB0001325	C03793	ko01100//Metabolic pathways;ko00310//Lysine degradation	Amino acid metabolism;Global and overview maps	Metabolism
Com_549_pos	L-Tryptophan	Amino Acid And Derivatives	POS	204.23	C11H12N2O2	4.894	52460000	61210000	40440000	28030000	18980000	21470000	1445000	1298000	1459000	1166000	608300	1083000	20880000	20760000	21370000	73-22-3	HMDB0000929	C00078	ko01100//Metabolic pathways;ko01110//Biosynthesis of secondary metabolites;ko01230//Biosynthesis of amino acids;ko01210//2-Oxocarboxylic acid metabolism;ko00380//Tryptophan metabolism;ko00970//Aminoacyl-tRNA biosynthesis;ko00260//Glycine, serine and threonine metabolism;ko00400//Phenylalanine, tyrosine and tryptophan biosynthesis;ko00966//Glucosinolate biosynthesis;ko00901//Indole alkaloid biosyn…	Amino acid metabolism;Biosynthesis of other secondary metabolites;Global and overview maps;Translation	Genetic Information Processing;Metabolism
Com_550_pos	Pipecolic acid	Amino Acid And Derivatives	POS	129.16	C6H11NO2	1.042	11920000	15690000	5795000	5851000	4196000	5070000	2475810	2172000	2395133	2150000	1672390	2043000	4889000	4332000	4163000	3105-95-1	HMDB0000716	C00408	ko01100//Metabolic pathways;ko01110//Biosynthesis of secondary metabolites;ko00310//Lysine degradation;ko00960//Tropane, piperidine and pyridine alkaloid biosynthesis	Amino acid metabolism;Biosynthesis of other secondary metabolites;Global and overview maps	Metabolism
Com_551_pos	Glutathione	Amino Acid And Derivatives	POS	307.32	C10H17N3O6S	1.51	1448000	2087000	853300	5379000	5419000	5741000	26410	56350	34470	16750	125270	15110	927600	582000	825500	-	HMDB0062697	C00051	ko01100//Metabolic pathways;ko02010//ABC transporters;ko00270//Cysteine and methionine metabolism;ko00480//Glutathione metabolism	Amino acid metabolism;Global and overview maps;Membrane transport;Metabolism of other amino acids	Environmental Information Processing;Metabolism
Com_552_pos	7-(2-Hydroxyethyl)theophyline	Alkaloids and derivatives	POS	224.217	C9H12N4O3	1.17	23050	11640	14810	105900	82310	92670	314900	243600	287400	450800	443900	389300	263400	230500	197100	--	--	-	-	-	-
Com_553_pos	5-Sulfanyl-1-pentanesulfonamide	Amines	POS	183.29	C5H13NO2S2	15.17	1914000	1579000	1854000	713000	506600	427500	2513000	1636000	3238000	2321000	1774000	1751000	1684000	1511000	1488000	--	--	-	-	-	-
Com_554_pos	4-Pyridoxate	Pyridines and derivatives	POS	183.161	C8H9NO4	2.91	384000	435900	233700	302100	209500	222200	365200	390100	392100	252900	202800	220600	320900	335300	320100	82-82-6	HMDB0000017	C00847	ko01100//Metabolic pathways;ko01120//Microbial metabolism in diverse environments;ko00750//Vitamin B6 metabolism	Global and overview maps;Metabolism of cofactors and vitamins	Metabolism
Com_555_pos	4-Pyridoxic acid O-hexoside	Vitamins	POS	345.306	C14H19NO9	1.66	25651	13970	18631	7342	21540	15598	60520	32010	19110	17730	22100	17870	30400	11230	32840	--	--	-	-	-	-
Com_556_pos	Syringetin 3-O-hexoside	Flavonoids	POS	508.1	C23H24O13	0.98	4000000	4856000	1502000	643300	359300	736700	3417000	2361000	2141000	1873000	1091000	609900	2057000	2369000	2061000	--	--	-	-	-	-
Com_557_pos	Luteolin O-sinapoylhexoside	Flavonoids	POS	654	C32H30O15	7.63	8590	18690	7033	4259	9379	8091	10170	10290	9917	19370	4807	13428	11260	7517	9406	--	--	-	-	-	-
Com_558_pos	Chrysoeriol 6-C-hexoside 8-C-hexoside-O-hexoside	Flavonoids	POS	786.1	C34H42O21	0.95	11650	18620	6364	21950	11170	29680	102100	87960	99800	39840	33000	16950	48320	37980	57860	--	--	-	-	-	-
Com_559_pos	O-Phosphocholine	Cholines	POS	219.604	C5H15ClNO4P	0.87	8015000	8142000	7364000	5765000	4339000	4614000	10840000	10530000	11350000	9290000	11140000	7943000	9013000	8844000	8335000	3616-04-04	HMDB0001565	C00588	ko01100//Metabolic pathways;ko00564//Glycerophospholipid metabolism	Global and overview maps;Lipid metabolism	Metabolism
Com_560_pos	Pyridoxine O-glucoside	Vitamins	POS	331.323	C14H21NO8	1.68	2635000	2864000	1408000	1579000	1006000	1182000	411700	275300	345000	259100	162800	102700	974100	947000	992100	--	--	-	-	-	-
Com_561_pos	3-Hydroxykynurenine	Carbonyl compounds	POS	224.1	C10H12N2O4	5.96	39790	46830	22800	19630	10850	11570	33620	17660	36651	30790	29276	31937	28210	22590	44710	484-78-6	HMDB0000732	-	-	-	-
Com_562_pos	Benzamide	Benzene and substituted derivatives	POS	121	C7H7NO	4.56	12056	2614	10623	4108	4710	5146	26610	22690	29970	29340	19660	25020	17200	11570	14080	55-21-0	HMDB0004461	C09815	ko01120//Microbial metabolism in diverse environments	Global and overview maps	Metabolism
Com_563_pos	6-Hydroxymethylherniarin	Coumarins and derivatives	POS	206.1	C11H10O4	5.96	69220	61580	29230	22830	8460	11110	18290	18122	15254	19742	17044	18630	9303	18670	19580	--	--	-	-	-	-
Com_564_pos	N-Feruloyl spermidine	Cinnamic acids and derivatives	POS	320.1	C17H26N3O3	17.03	209900	182800	185700	160200	144900	160200	225100	202900	261200	303300	188900	176200	204300	195700	190500	--	--	-	-	-	-
Com_565_pos	O-Feruloyl 4-hydroxylcoumarin	Cinnamic acids and derivatives	POS	338.1	C19H14O6	17.01	154900	150600	142800	121100	125300	129000	193500	150100	176900	220400	121700	127500	166600	144300	121700	--	--	-	-	-	-
Com_566_pos	Aminopurine	Purines and purine derivatives	POS	135.1	C5H5N5	1.24	1413000	1463000	668800	1227000	916800	861800	6526000	4250000	4383000	5848000	6416000	5438000	3377000	3472000	3344000	--	--	-	-	-	-
Com_567_pos	2-Aminoadipic acid	Amino Acid And Derivatives	POS	161.1	C6H11NO4	0.95	672900	724000	412300	591400	408200	628400	342400	398795	260400	249100	545400	707200	423600	354900	536900	-	HMDB0302754	C00956	ko01100//Metabolic pathways;ko01110//Biosynthesis of secondary metabolites;ko01230//Biosynthesis of amino acids;ko01210//2-Oxocarboxylic acid metabolism;ko00310//Lysine degradation;ko00300//Lysine biosynthesis	Amino acid metabolism;Global and overview maps	Metabolism
Com_568_pos	N-formylmethionine	Amino Acid And Derivatives	POS	177	C6H11NO3S	2.97	122900	101300	63980	55590	27100	41210	6250	10540	2303	19150	2421	10557	30360	28880	30940	4289-98-9	HMDB0001015	C03145	ko00270//Cysteine and methionine metabolism	Amino acid metabolism	Metabolism
Com_570_pos	Glucosamine sulfate	Carbohydrates And Its Derivatives	POS	277.25	C6H15NO9S	0.79	223300	261600	201700	323800	259500	331200	329800	259300	325000	230700	327000	243400	295800	228300	279300	14257-69-3	HMDB0030091	-	-	-	-
Com_571_pos	Trigonelline	Alkaloids and derivatives	POS	137.136	C7H7NO2	1	29870000	37170000	18750000	24030000	22250000	22480000	31450000	32990000	30210000	31300000	24340000	21710000	31960000	27500000	27510000	535-83-1	HMDB0000875	C01004	ko00760//Nicotinate and nicotinamide metabolism	Metabolism of cofactors and vitamins	Metabolism
Com_572_pos	N alpha-Acetyl-L-Arginine	Amino Acid And Derivatives	POS	216.238	C8H16N4O3	1.04	436400	295100	265200	71590	91240	180900	681400	458300	566300	395200	572100	482100	366200	382900	393700	--	--	-	-	-	-
Com_573_pos	N-p-Cinnamoylagmatine	Cinnamic acids and derivatives	POS	260.3	C14H20N4O	12.67	568700	487500	545300	438800	257700	267400	378800	321500	299000	261500	204600	225700	373100	364300	301100	--	--	-	-	-	-
Com_574_pos	N-Sinapoylagmatine	Phenolamides	POS	336.39	C16H24N4O4	12.6	91300	71450	76960	80880	34950	59230	52630	51430	65320	46310	44350	30450	62190	62320	59140	--	--	-	-	-	-
Com_575_pos	5-Methylcytosine	Nucleotide And Its Derivates	POS	125.13	C5H7N3O	0.991	214400	280800	129600	153800	108600	95530	533000	451100	473000	620300	698600	422400	354300	388200	341300	554-01-8	HMDB0002894	C02376	ko01100//Metabolic pathways;ko00240//Pyrimidine metabolism	Global and overview maps;Nucleotide metabolism	Metabolism
Com_576_pos	Glycyl-L-leucine	Amino Acid And Derivatives	POS	188.22	C8H16N2O3	4.466	16150	13900	9363	24760	15980	24670	9188	12440	12620	6289	7682	2855	5999	13220	13600	-	HMDB0028929	-	-	-	-
Com_577_pos	L-Alanine	Amino Acid And Derivatives	POS	89.09	C3H7NO2	0.86	8545000	7076000	4924000	5875000	4953000	5709000	1142000	962400	1097000	854300	850000	1336000	3894000	3638000	3707000	302-72-7	HMDB0062251	C00041	ko01100//Metabolic pathways;ko01110//Biosynthesis of secondary metabolites;ko01120//Microbial metabolism in diverse environments;ko02010//ABC transporters;ko01230//Biosynthesis of amino acids;ko01200//Carbon metabolism;ko00270//Cysteine and methionine metabolism;ko00970//Aminoacyl-tRNA biosynthesis;ko00250//Alanine, aspartate and glutamate metabolism;ko00710//Carbon fixation in photosynthetic org…	Amino acid metabolism;Drug resistance: antimicrobial;Energy metabolism;Folding, sorting and degradation;Global and overview maps;Membrane transport;Metabolism of other amino acids;Translation	Environmental Information Processing;Genetic Information Processing;Human Diseases;Metabolism
Com_578_pos	L-aspartic Acid	Amino Acid And Derivatives	POS	133.1	C4H7NO4	0.86	14940000	17560000	8150000	9564000	14110000	14030000	1584000	1121000	1976000	1444000	1572000	2032000	7739000	7278000	7329000	56-84-8	HMDB0000191	C00049	ko01100//Metabolic pathways;ko01110//Biosynthesis of secondary metabolites;ko01120//Microbial metabolism in diverse environments;ko02010//ABC transporters;ko01230//Biosynthesis of amino acids;ko01200//Carbon metabolism;ko00270//Cysteine and methionine metabolism;ko01210//2-Oxocarboxylic acid metabolism;ko00970//Aminoacyl-tRNA biosynthesis;ko00260//Glycine, serine and threonine metabolism;ko00760/…	Amino acid metabolism;Biosynthesis of other secondary metabolites;Energy metabolism;Global and overview maps;Membrane transport;Metabolism of cofactors and vitamins;Metabolism of other amino acids;Translation	Environmental Information Processing;Genetic Information Processing;Metabolism
Com_579_pos	DL-Citrulline	Amino Acid And Derivatives	POS	175.19	C6H13N3O3	0.9	1012000	832600	580500	502200	484500	513100	108800	143200	114400	97610	114400	86230	364600	381900	411700	-	HMDB0250742	-	-	-	-
Com_580_pos	beta-Nicotinamide Mononucleotide	Nucleotide And Its Derivates	POS	334.219	C11H15N2O8P	0.993	51640	84530	31930	19970	13530	4150	4222	4698	4666	3031	6551	7506	19550	21630	33370	75414-16-3	HMDB0000229	C00455	ko01100//Metabolic pathways;ko00760//Nicotinate and nicotinamide metabolism	Global and overview maps;Metabolism of cofactors and vitamins	Metabolism
Com_581_pos	L-Hydroxyproline	Amino Acid And Derivatives	POS	131.13	C5H9NO3	0.88	1033000	1012000	658300	862200	784100	885300	206000	217900	440700	165700	235600	218000	590300	543000	606100	51-35-4	HMDB0000725	C01157	ko01100//Metabolic pathways;ko02010//ABC transporters;ko00330//Arginine and proline metabolism	Amino acid metabolism;Global and overview maps;Membrane transport	Environmental Information Processing;Metabolism
Com_582_pos	D-Proline	Amino Acid And Derivatives	POS	115.13	C5H9NO2	0.967	88460000	78550000	58990000	47990000	44230000	44960000	13380000	9989000	12370000	8314000	7071000	8551000	45980000	39650000	38460000	344-25-2	HMDB0003411	C00763	ko01100//Metabolic pathways;ko00330//Arginine and proline metabolism	Amino acid metabolism;Global and overview maps	Metabolism
Com_583_pos	L-arginine	Amino Acid And Derivatives	POS	174.2	C6H14N4O2	0.794	30880000	26630000	10710000	11220000	14480000	11750000	577200	454900	508600	237400	223700	269100	8538000	8298000	8202000	-	HMDB0303361	C00062	ko01100//Metabolic pathways;ko01110//Biosynthesis of secondary metabolites;ko02010//ABC transporters;ko01230//Biosynthesis of amino acids;ko00330//Arginine and proline metabolism;ko00970//Aminoacyl-tRNA biosynthesis;ko00220//Arginine biosynthesis;ko00261//Monobactam biosynthesis	Amino acid metabolism;Biosynthesis of other secondary metabolites;Global and overview maps;Membrane transport;Translation	Environmental Information Processing;Genetic Information Processing;Metabolism
Com_584_pos	p-Coumaric acid methyl ester	Cinnamic acids and derivatives	POS	178.063	C10H10O3	7.45	19812	12040	17993	6518	12902	6322	86690	37270	43770	56950	76660	72310	38320	41980	33790	-	HMDB0302074	-	-	-	-
Com_585_pos	2'-Deoxyinosine 5'-phosphate	Nucleotide And Its Derivates	POS	332.052	C10H13N4O7P	1.71	86740	84410	37750	47980	23210	28570	46340	31850	49350	38280	58550	57940	42160	37700	43260	3393-18-8	HMDB0006555	C06196	ko00230//Purine metabolism	Nucleotide metabolism	Metabolism
Com_586_pos	L-Alanyl-L-Phenylalanine	Amino Acid And Derivatives	POS	236.116	C12H16N2O3	4.65	8930	2993	3702	16170	11890	16130	7032	3271	5348	4826	8108	8697	6836	7006	12790	3061-90-3	HMDB0028694	-	-	-	-
Com_587_pos	5-Aminoimidazole ribonucleotide	Nucleotide And Its Derivates	POS	295.056	C8H14N3O7P	0.87	319000	212900	329600	149100	91960	110200	426400	331200	403700	268600	245000	270500	303700	212700	272200	25635-88-5	HMDB0001235	C03373	ko01100//Metabolic pathways;ko01110//Biosynthesis of secondary metabolites;ko00230//Purine metabolism;ko00730//Thiamine metabolism;ko00860//Porphyrin metabolism	Global and overview maps;Metabolism of cofactors and vitamins;Nucleotide metabolism	Metabolism
Com_588_pos	Isomangiferin	Xanthone	POS	422.085	C19H18O11	1.51	110600	185900	111824	331500	134500	187800	76910	64960	59340	106200	109300	30160	119300	127500	108700	24699-16-9	HMDB0029477	-	-	-	-
Com_589_pos	HBOA	Organoheterocyclic compounds	POS	165.042	C8H7NO3	4.15	25160000	25660000	16270000	20170000	15200000	16640000	2612000	1947000	2732000	1275000	1213000	1499000	11420000	11000000	10600000	--	--	C15769	ko01110//Biosynthesis of secondary metabolites;ko00402//Benzoxazinoid biosynthesis	Biosynthesis of other secondary metabolites;Global and overview maps	Metabolism
Com_590_pos	Cyclo(Tyr-Ala)	Amino Acid And Derivatives	POS	234.1	C12H14N2O3	0.97	41430	52940	18540	72760	52050	48730	17388	5252	15127	4027	16290	13983	12910	22690	9592	--	--	-	-	-	-
Com_591_pos	10-Formyl-THF	Organoheterocyclic compounds	POS	473.439	C20H23N7O7	4.83	4285000	4948000	2635000	10740000	6337000	6775000	8964000	7155000	8151000	5252000	4768000	5232000	6483000	6536000	6073000	2800-34-2	HMDB0000972	C00234	ko01100//Metabolic pathways;ko01120//Microbial metabolism in diverse environments;ko01200//Carbon metabolism;ko00970//Aminoacyl-tRNA biosynthesis;ko00670//One carbon pool by folate	Global and overview maps;Metabolism of cofactors and vitamins;Translation	Genetic Information Processing;Metabolism
Com_592_pos	Cinnamic Acid	Cinnamic acids and derivatives	POS	148.16	C9H8O2	0.87	2737000	5147000	1473000	1633000	1087000	1286000	298556	220699	298727	336023	337755	252961	1206000	1019000	1018000	140-10-3	HMDB0000930	-	-	-	-
Com_593_pos	14,15-Dehydrocrepenynic acid	Fatty Acyls	POS	276.414	C18H28O2	12.15	2895000	2174000	2177000	1915000	1336000	1311000	2309000	1546000	1897000	1601000	1392000	1146000	1863000	1733000	1917000	--	--	-	-	-	-
Com_594_pos	Diethanolamine	Amines	POS	105.136	C4H11NO2	0.84	452200	415200	243400	271300	237200	309900	124094	114308	143622	125698	174730	153349	120200	173800	153500	111-42-2	HMDB0004437	C06772	ko00564//Glycerophospholipid metabolism	Lipid metabolism	Metabolism
Com_595_pos	16-Hydroxy-hexadecanoic acid	Fatty Acyls	POS	526.832	C32H62O5	8.57	19390	20240	16640	24490	25840	23540	28590	23950	30210	25770	25120	16270	25180	24500	29010	506-13-8	HMDB0006294	C18218	ko01100//Metabolic pathways;ko00073//Cutin, suberine and wax biosynthesis	Global and overview maps;Lipid metabolism	Metabolism
Com_596_pos	Diosgenin	Terpene	POS	414.621	C27H42O3	11.39	24450000	20370000	12070000	13110000	14000000	13200000	16510000	16500000	19680000	17740000	16040000	17520000	13870000	10020000	10540000	-	HMDB0242671	-	-	-	-
Com_597_pos	DIMBOA glucoside	Carbohydrates And Its Derivatives	POS	374.108	C15H19NO10	4.26	20110000	19260000	16980000	12230000	7556000	7536000	24610000	19140000	22990000	12990000	13410000	14340000	17140000	16530000	16160000	-	HMDB0301843	-	-	-	-
Com_598_pos	O-Feruloyl coumarin	Cinnamic acids and derivatives	POS	322.317	C19H14O5	5.6	7501	8933	7611	6857	3581	3951	9815	2248	8247	28110	9692	20860	6593	10580	5926	--	--	-	-	-	-
Com_599_pos	3-Carbamyl-1-Methylpyridinium Chloride	Pyridines and derivatives	POS	172.612	C7H9ClN2O	0.98	43440	47790	20740	32020	21440	37980	68810	38850	33220	48530	26430	37830	43470	34020	27390	--	--	-	-	-	-
Com_600_pos	D-Asparagine	Amino Acid And Derivatives	POS	132.118	C4H8N2O3	0.96	1823000	1886000	1253000	1226000	1189000	1164000	2587000	1785000	2023000	1748000	1593000	1068000	1983000	1771000	1711000	2058-58-4	HMDB0033780	-	-	-	-
Com_601_pos	4,6-Dihydroxyquinoline O-hexoside	Quinolines and derivatives	POS	323.303	C15H17NO7	1.09	148400	106100	89220	71260	70140	88530	476400	237100	296900	246100	180400	181800	260100	246500	228200	--	--	-	-	-	-
Com_602_pos	sn-Glycero-3-phosphocholine	Glycerophospholipids	POS	257.22	C8H20NO6P	0.91	66170000	71480000	59600000	43530000	36220000	34740000	86140000	74490000	86090000	61390000	53610000	58760000	72800000	66900000	62640000	28319-77-9	HMDB0000086	C00670	ko00564//Glycerophospholipid metabolism;ko00565//Ether lipid metabolism	Lipid metabolism	Metabolism
Com_603_pos	4-Hydroxy-6-methylquinoline-3-carboxylic acid	Quinolines and derivatives	POS	203.194	C11H9NO3	13.14	163200	124100	152000	165000	156400	141900	149000	161800	159900	146800	149900	144200	156200	156700	155700	--	--	-	-	-	-
Com_604_pos	Picramnioside F	Glycosides	POS	670.614	C33H34O15	0.97	369300	454400	249500	133400	88330	91730	564800	326500	262500	205600	136900	115500	264700	329600	304000	--	--	-	-	-	-
Com_605_pos	Phytocassane E	Terpene	POS	316.435	C20H28O3	10.75	114200	124000	99340	72750	90780	64320	218900	73170	197000	165700	148900	127100	94910	131100	139000	181524-78-7	HMDB0031773	-	-	-	-
Com_606_pos	Pyridoxine	Vitamins	POS	169.178	C8H11NO3	1.53	487700	481700	375900	448300	376200	438400	246600	145700	271100	250300	153400	169400	313800	306400	312000	58-56-0	HMDB0301760	C00314	ko01100//Metabolic pathways;ko01120//Microbial metabolism in diverse environments;ko00750//Vitamin B6 metabolism	Global and overview maps;Metabolism of cofactors and vitamins	Metabolism
Com_607_pos	4-Methyl-5-thiazoleethanol	Organoheterocyclic compounds	POS	143.1	C6H9NOS	3.95	183500	174500	112300	495100	495300	461300	14920000	12410000	14730000	11650000	10290000	6313000	7000000	6493000	6514000	137-00-8	HMDB0032985	C04294	ko01100//Metabolic pathways;ko00730//Thiamine metabolism	Global and overview maps;Metabolism of cofactors and vitamins	Metabolism
Com_608_pos	Gallocatechin-gallocatechin	Flavonoids	POS	610.2	C30H26O14	6.24	68970	58310	8613	12840	11010	11770	4812	6377	10497	23953	11174	5633	6643	9783	11540	--	--	-	-	-	-
Com_609_pos	C-hexosyl-apigenin C-pentoside	Flavonoids	POS	564.1	C26H28O14	6.07	471600	469200	178100	146900	74410	106100	54260	74080	29740	4868	89932	79152	150300	238300	153600	--	--	-	-	-	-
Com_610_pos	5-O-p-Coumaroyl shikimic acid	Cinnamic acids and derivatives	POS	320.1	C16H16O7	1	24870	45400	8273	24330	31180	24810	5845	2212	5691	5348	2333	7585	15290	4897	15430	--	--	-	-	-	-
Com_611_pos	LysoPC 18:3	Phospholipid	POS	517.3	C26H48NO7P	12.56	82560000	87260000	77990000	53600000	39780000	42090000	69420000	57720000	78280000	61030000	59290000	54780000	62800000	62970000	61010000	--	--	-	-	-	-
Com_612_pos	LysoPC 18:2	Phospholipid	POS	519.3	C26H50NO7P	12.14	19170000	22420000	22630000	14930000	9169000	10850000	26060000	20090000	26470000	19500000	17340000	14320000	19720000	17920000	18720000	--	--	-	-	-	-
Com_613_pos	H-Trp-NH2.HCl	Indoles and derivatives	POS	239.7	C11H14ClN3O	4.587	29651	45564	22608	20063	2419	15613	30700	10330	27990	19430	52620	54840	26720	19630	14030	--	--	-	-	-	-
Com_614_pos	beta-Alanine methyl ester hydrochloride	Amino Acid And Derivatives	POS	139.58	C4H10ClNO2	0.98	12050000	9595000	6389000	30220000	23360000	23720000	1277000	1130000	1339000	1172000	852100	842300	9688000	8887000	9154000	--	--	-	-	-	-
Com_615_pos	Adenine	Purines and purine derivatives	POS	135.127	C5H5N5	1.032	502900	588500	231400	439500	369900	293400	2521000	1673000	1613000	2360000	2621000	2141000	1584000	1258000	1366000	73-24-5	HMDB0000034	C00147	ko01100//Metabolic pathways;ko01110//Biosynthesis of secondary metabolites;ko00230//Purine metabolism;ko00908//Zeatin biosynthesis	Global and overview maps;Metabolism of terpenoids and polyketides;Nucleotide metabolism	Metabolism
Com_616_pos	Xanthopterin Hydrate	Organoheterocyclic compounds	POS	197.15	C6H7N5O3	7.57	245500	316000	432800	230800	341000	350800	469300	247700	455700	284600	359700	507800	238100	215700	443500	--	--	-	-	-	-
Com_617_pos	Tanshinone II B	Quinones	POS	310.347	C19H18O4	10.795	725900	473700	364900	513700	310600	318000	535400	239000	272600	301700	238200	223600	418500	375800	556300	-	HMDB0258716	-	-	-	-
Com_618_pos	1,2-dihydrotanshinquinone	Quinones	POS	278.302	C18H14O3	13.293	12680000	8500000	10520000	8146000	4815000	5065000	2600000	1737000	1942000	1664000	1321000	1258000	5721000	5279000	5466000	-	HMDB0254643	-	-	-	-
Com_619_pos	Isoimperatorin	Phenylpropanoids	POS	270.28	C16H14O4	12.29	110500	100900	56840	49110	35750	29060	71610	28380	36320	99770	46460	24950	65710	54680	56670	-	HMDB0253646	-	-	-	-
Com_620_pos	4',7-Dimethoxyisoflavone	Isoflavonoids	POS	282.29	C17H14O4	11.41	58940	24130	24690	11930	6345	9800	15290	7468	10190	33710	10040	5678	17990	18700	13040	--	--	-	-	-	-
Com_621_pos	Nicotinic acid-hexoside	Carbohydrates And Its Derivatives	POS	285.2	C12H15NO7	0.97	147500	128700	99820	26860	55710	43170	377200	498000	470000	210200	224700	229400	241400	181500	189200	--	--	-	-	-	-
Com_622_pos	N-Hydroxy-L-tryptophan	Amino Acid And Derivatives	POS	220.225	C11H12N2O3	2.66	820500	761400	551400	375100	281200	280000	22700	21530	25000	18660	15460	18350	285300	273100	270000	-	HMDB0255152	-	-	-	-
Com_623_pos	N-Feruloylcadaverine	Phenolamides	POS	278.351	C15H22N2O3	12.68	1874000	1419000	1754000	1273000	774700	769400	1134000	900400	979200	834600	664800	703100	1129000	1136000	1134000	--	--	-	-	-	-
Com_624_pos	N-Feruloylspermidine	Phenolamides	POS	321.41	C17H27N3O3	4.52	90800	108800	90190	31550	31170	44330	12705	2883	4004	19150	9847	5803	23750	38630	34940	--	--	-	-	-	-
Com_625_pos	N-Caffeoylagmatine	Phenolamides	POS	292.33	C14H20N4O3	12.38	32220	36560	36410	27610	17200	14840	36450	33230	41870	29260	34540	26020	43900	22270	22670	--	--	-	-	-	-
Com_626_pos	N-Feruloylagmatine	Phenolamides	POS	305.35	C15H21N4O3	1.06	257800	551300	90280	257400	284600	282900	37290	25160	46050	30660	55100	59600	158300	150500	136500	--	--	-	-	-	-
Com_627_pos	Glycine	Amino Acid And Derivatives	POS	75.07	C2H5NO2	0.88	92560	90400	66200	118300	110400	104000	32310	30710	54820	26040	30670	41460	79250	54130	60160	56-40-6	HMDB0000123	C00037	ko01100//Metabolic pathways;ko01110//Biosynthesis of secondary metabolites;ko01120//Microbial metabolism in diverse environments;ko02010//ABC transporters;ko01230//Biosynthesis of amino acids;ko01200//Carbon metabolism;ko00230//Purine metabolism;ko00970//Aminoacyl-tRNA biosynthesis;ko00260//Glycine, serine and threonine metabolism;ko00630//Glyoxylate and dicarboxylate metabolism;ko00310//Lysine d…	Amino acid metabolism;Carbohydrate metabolism;Drug resistance: antimicrobial;Global and overview maps;Membrane transport;Metabolism of cofactors and vitamins;Metabolism of other amino acids;Nucleotide metabolism;Translation	Environmental Information Processing;Genetic Information Processing;Human Diseases;Metabolism
Com_628_pos	4-Aminobutyric acid	Amino Acid And Derivatives	POS	103.12	C4H9NO2	0.864	14410000	9073000	7065000	29440000	24300000	25700000	1189000	1089000	1315000	995800	870600	815100	9478000	9210000	8930000	1956-12-02	HMDB0000112	C00334	ko01100//Metabolic pathways;ko01120//Microbial metabolism in diverse environments;ko00330//Arginine and proline metabolism;ko00760//Nicotinate and nicotinamide metabolism;ko00250//Alanine, aspartate and glutamate metabolism;ko00410//beta-Alanine metabolism;ko00650//Butanoate metabolism	Amino acid metabolism;Carbohydrate metabolism;Global and overview maps;Metabolism of cofactors and vitamins;Metabolism of other amino acids	Metabolism
Com_629_pos	N-Acetylneuraminic acid	Sugar Acids And Its Derivatives	POS	309.273	C11H19NO9	0.988	10130	10760	7815	5749	10139	11260	10880	11881	8892	5986	5551	8632	12510	7293	9180	-	HMDB0246275	C00270	ko01100//Metabolic pathways;ko00520//Amino sugar and nucleotide sugar metabolism	Carbohydrate metabolism;Global and overview maps	Metabolism
Com_630_pos	Uracil	Nucleotide And Its Derivates	POS	112.09	C4H4N2O2	1.47	223900	192300	88540	56900	123900	95160	275500	286300	322000	295200	376900	301300	357500	205000	260500	66-22-8	HMDB0000300	C00106	ko01100//Metabolic pathways;ko00240//Pyrimidine metabolism;ko00410//beta-Alanine metabolism;ko00770//Pantothenate and CoA biosynthesis	Global and overview maps;Metabolism of cofactors and vitamins;Metabolism of other amino acids;Nucleotide metabolism	Metabolism
Com_631_pos	isoleucine	Amino Acid And Derivatives	POS	131.17	C6H13NO2	2.11	29930000	27900000	13690000	14600000	10930000	12330000	2134000	1599000	2164000	1041000	1169000	1194000	10290000	9829000	9751000	443-79-8	HMDB0033923	-	-	-	-
Com_632_pos	D-glutamine	Amino Acid And Derivatives	POS	146.14	C5H10N2O3	0.86	25810000	22680000	11830000	11940000	11300000	11350000	631400	652300	651100	307800	366700	328100	8447000	8378000	8407000	5959-95-5	HMDB0003423	C00819	ko01100//Metabolic pathways	Global and overview maps	Metabolism
Com_633_pos	L-Citrulline	Amino Acid And Derivatives	POS	175.19	C6H13N3O3	0.89	318100	282200	202300	172200	159400	222100	37790	53540	80260	34060	53080	34500	102300	147100	118500	372-75-8	HMDB0000904	C00327	ko01100//Metabolic pathways;ko01110//Biosynthesis of secondary metabolites;ko01230//Biosynthesis of amino acids;ko00220//Arginine biosynthesis	Amino acid metabolism;Global and overview maps	Metabolism
Com_634_pos	L-Leucine	Amino Acid And Derivatives	POS	131.17	C6H13NO2	2.32	16070000	14750000	7996000	10930000	8145000	8995000	1239000	936700	1239000	540700	570300	612600	6393000	5995000	5869000	61-90-5	HMDB0000687	C00123	ko01100//Metabolic pathways;ko01110//Biosynthesis of secondary metabolites;ko02010//ABC transporters;ko01230//Biosynthesis of amino acids;ko01210//2-Oxocarboxylic acid metabolism;ko00970//Aminoacyl-tRNA biosynthesis;ko00966//Glucosinolate biosynthesis;ko00290//Valine, leucine and isoleucine biosynthesis;ko00280//Valine, leucine and isoleucine degradation	Amino acid metabolism;Biosynthesis of other secondary metabolites;Global and overview maps;Membrane transport;Translation	Environmental Information Processing;Genetic Information Processing;Metabolism
Com_635_pos	L-Ornithine	Amino Acid And Derivatives	POS	132.16	C5H12N2O2	0.762	4143000	4165000	3079000	2342000	2541000	3258000	362900	341700	236400	174800	451400	213500	1764000	1727000	1531000	3184-13-2	HMDB0000214	C00077	ko01100//Metabolic pathways;ko01110//Biosynthesis of secondary metabolites;ko02010//ABC transporters;ko01230//Biosynthesis of amino acids;ko00330//Arginine and proline metabolism;ko01210//2-Oxocarboxylic acid metabolism;ko00480//Glutathione metabolism;ko00220//Arginine biosynthesis	Amino acid metabolism;Global and overview maps;Membrane transport;Metabolism of other amino acids	Environmental Information Processing;Metabolism
Com_636_pos	6-Deoxyfagomine	Alkaloids and derivatives	POS	131.095	C6H13NO2	2.06	508100	421100	204500	176700	203800	161100	255721	215365	214300	197761	198511	170725	140500	190300	283400	197449-09-5	HMDB0036382	-	-	-	-
Com_637_pos	Zarzissine	Organoheterocyclic compounds	POS	135.054	C5H5N5	1.83	784900	883300	451500	451300	298300	337200	51170	34160	49300	26530	39277	22190	285800	274400	306700	--	--	-	-	-	-
Com_638_pos	5,7-Dihydroxy-3',4',5'-trimethoxyflavone	Flavonoids	POS	344.09	C18H16O7	4.99	126800	158200	122200	394800	229100	259500	416300	335500	306900	287400	289300	267400	307000	249800	322700	18103-42-9	HMDB0037692	-	-	-	-
Com_639_pos	N-Acetyl-D-galactosamine	Carbohydrates And Its Derivatives	POS	221.09	C8H15NO6	1	314000	294600	300700	243000	195400	372900	47410	48060	56290	29640	42860	51140	144600	150300	147200	14131-60-3	HMDB0000853	C01132	ko01100//Metabolic pathways;ko00052//Galactose metabolism;ko00520//Amino sugar and nucleotide sugar metabolism	Carbohydrate metabolism;Global and overview maps	Metabolism
Com_640_pos	D-Proline betaine	Amino Acid And Derivatives	POS	144.092	C7H14NO2+	1	1417000	600500	331000	591500	607700	529300	717700	556700	765200	505000	555600	383300	625100	594700	566000	--	--	-	-	-	-
Com_641_pos	4-Hydroxymandelonitrile	Phenols And Its Derivatives	POS	149.048	C8H7NO2	1.44	383500	532800	322100	405000	254200	286400	23830	14710	55580	36180	13670	7605	165200	229300	263000	71807-09-5	HMDB0060318	-	-	-	-
Com_642_pos	Acetaminophen	Phenols And Its Derivatives	POS	151.163	C8H9NO2	2.76	1133000	1305000	624000	1394000	985200	1125000	2421000	1653000	2450000	2019000	2399000	2922000	1612000	1580000	1764000	103-90-2	HMDB0001859	-	-	-	-
Com_643_pos	Benzamidine	Benzene and substituted derivatives	POS	120.152	C7H8N2	4.09	255800	249800	161800	202200	146800	174600	27890	15060	27630	9849	13980	16660	101600	113300	99700	-	HMDB0248970	-	-	-	-
Com_644_pos	Biliverdin	Organoheterocyclic compounds	POS	582.646	C33H34N4O6	10.32	7306	2488	5234	5359	6654	8771	3235	2400	5106	12171	9327	11414	3377	2480	7026	114-25-0	HMDB0001008	C00500	ko01100//Metabolic pathways;ko01110//Biosynthesis of secondary metabolites;ko00860//Porphyrin metabolism	Global and overview maps;Metabolism of cofactors and vitamins	Metabolism
Com_645_pos	Chrysoeriol O-hexosyl-O-pentoside	Flavonoids	POS	594.526	C27H30O15	7.1	11510	12240	10130	4847	10947	5499	21250	22780	7233	19430	18300	14010	18260	14270	10690	--	--	-	-	-	-
Com_646_pos	Syringetin 7-O-hexoside	Flavones and Flavonols	POS	508.1	C23H24O13	0.97	4980000	5693000	2586000	1286000	748100	963600	6620000	3698000	3971000	2394000	1490000	1176000	3820000	3743000	3493000	--	--	-	-	-	-
Com_647_pos	Malvidin O-hexoside	Anthocyanins	POS	492.436	C23H24O12	7.18	573600	680900	311200	169300	138500	157500	584700	711400	376900	485800	308500	63180	336900	494800	325200	--	--	-	-	-	-
Com_648_pos	Syringetin 5-O-hexoside	Flavones and Flavonols	POS	508.1	C23H24O13	0.97	6319000	6068000	2831000	1417000	927200	1245000	6897000	4205000	3862000	2929000	1752000	1361000	4087000	3709000	3558000	--	--	-	-	-	-
Com_649_pos	Selgin O-hexosyl-O-hexoside	Flavonoids	POS	640.552	C28H32O17	0.97	97240	128700	124800	257900	222300	304500	733300	501900	645400	466300	268100	228200	398900	380700	438900	--	--	-	-	-	-
Com_650_pos	N-Sinapoyl agmatine	Phenols And Its Derivatives	POS	336.3	C16H24N4O4	12.67	72470	66090	74730	56100	40690	40810	58990	41490	42270	37900	34930	29110	44570	46730	70790	--	--	-	-	-	-
Com_651_pos	2-Methyladenosine	Nucleotide And Its Derivates	POS	281.268	C11H15N5O4	1.05	173700	102600	58280	71710	44960	23400	243900	227500	300300	134800	170300	152200	118900	172500	151900	--	--	-	-	-	-
Com_652_pos	Hydroxycinnamate	Cinnamic acids and derivatives	POS	164.158	C9H8O3	5.54	1043000	1833000	240500	1100000	476800	561100	3163000	2788000	2781000	1758000	855600	929600	2072000	1838000	1129000	501-98-4	HMDB0002035	C00811	ko01100//Metabolic pathways;ko01110//Biosynthesis of secondary metabolites;ko00940//Phenylpropanoid biosynthesis;ko01220//Degradation of aromatic compounds;ko00350//Tyrosine metabolism;ko00950//Isoquinoline alkaloid biosynthesis;ko00130//Ubiquinone and other terpenoid-quinone biosynthesis	Amino acid metabolism;Biosynthesis of other secondary metabolites;Global and overview maps;Metabolism of cofactors and vitamins	Metabolism
Com_653_pos	2-Aminoethylphosphonate	Organic Acid And Its Derivatives	POS	125.064	C2H8NO3P	6.47	20325	19407	12190	3501	15280	14683	22250	20300	29480	35120	19360	34630	32700	32810	12970	2041-14-7	HMDB0011747	C03557	ko01100//Metabolic pathways;ko01120//Microbial metabolism in diverse environments;ko02010//ABC transporters	Global and overview maps;Membrane transport	Environmental Information Processing;Metabolism
Com_654_pos	2'-Deoxycytidine	Nucleotide And Its Derivates	POS	227.217	C9H13N3O4	1.18	7174	9810	3814	48140	10210	14670	55640	25080	76150	69180	93390	97600	65880	50840	55550	951-77-9	HMDB0000014	C00881	ko01100//Metabolic pathways;ko02010//ABC transporters;ko00240//Pyrimidine metabolism	Global and overview maps;Membrane transport;Nucleotide metabolism	Environmental Information Processing;Metabolism
Com_655_pos	Luteolin C-hexoside derivative	Flavonoids	POS	448.4	C21H20O11	6.1	20120	43290	4075	9201	12810	13070	57010	11360	12430	11540	18000	12040	22820	19100	20140	--	--	-	-	-	-
Com_656_pos	C-hexosyl-chrysoeriol O-hexoside	Flavonoids	POS	624.552	C28H32O16	1	23120	17740	11160	31910	25120	23450	361100	214300	258400	153400	80480	83300	122300	127200	134600	--	--	-	-	-	-
Com_657_pos	Ononin	Isoflavonoids	POS	430.405	C22H22O9	1.04	11370	13960	9946	11880	20763	13210	184700	157200	173400	134900	95770	84520	92740	112700	93030	486-62-4	HMDB0033987	C10509	ko00943//Isoflavonoid biosynthesis	Biosynthesis of other secondary metabolites	Metabolism
Com_658_pos	p-Coumaroyl-2-hydroxyputrescine	Cinnamic acids and derivatives	POS	250.29	C13H18N2O3	5.57	4552	6231	8752	27590	18430	23910	386100	295700	298100	221700	228200	231000	172700	143200	143500	--	--	-	-	-	-
Com_659_pos	Phellodenol H	Coumarins and derivatives	POS	368.335	C17H20O9	1.02	408300	297600	273300	279400	173400	229900	294600	284800	312100	309100	286700	213600	306600	318600	276100	--	--	-	-	-	-
Com_660_pos	Punicic acid	Fatty Acyls	POS	278.3	C18H30O2	12.65	60290000	46650000	53390000	42030000	23340000	24930000	38170000	27300000	32150000	23960000	18710000	20100000	34830000	36830000	38200000	544-72-9	HMDB0030963	-	-	-	-
Com_661_pos	trans-zeatin N-glucoside	Phytohormones	POS	381.2	C16H23N5O6	4.62	70880	101900	163400	71860	41150	47120	61230	60860	54750	31390	17110	14960	60220	62590	49000	--	--	-	-	-	-
Com_662_pos	LysoPC 16:2 (2n isomer)	Phospholipid	POS	491.3	C24H46NO7P	10.88	16230	22310	22770	11620	13280	13670	21040	21610	30800	13590	22880	16230	18940	14260	17590	--	--	-	-	-	-
Com_663_pos	LysoPC 18:3 (2n isomer)	Phospholipid	POS	517.2	C26H48NO7P	11.33	1389000	1538000	525300	386900	231600	383300	922000	574800	746700	610300	573500	334800	661300	620800	627000	--	--	-	-	-	-
Com_664_pos	LysoPC 18:1 (2n isomer)	Phospholipid	POS	521.4	C26H52NO7P	12.7	57490000	44370000	38900000	14330000	11070000	13320000	36680000	24510000	35740000	23560000	27980000	24690000	30180000	28970000	29300000	--	--	-	-	-	-
Com_665_pos	LysoPC 18:1	Phospholipid	POS	521.1	C26H52NO7P	12.86	14770000	13030000	14720000	7254000	4292000	5814000	19800000	13520000	17220000	11970000	11020000	10900000	11220000	11360000	11060000	--	--	-	-	-	-
Com_666_pos	LysoPC 18:2 (2n isomer)	Phospholipid	POS	519	C26H50NO7P	11.95	5073000	5401000	3617000	1771000	1207000	1646000	3767000	2883000	4282000	2656000	2693000	1980000	3210000	3136000	2964000	--	--	-	-	-	-
Com_667_pos	LysoPE 18:2 (2n isomer)	Phospholipid	POS	477.6	C23H44NO7P	12.08	660200	726100	584400	391900	373400	511000	44510	50650	35510	24440	20890	21180	245100	215400	216600	--	--	-	-	-	-
Com_668_pos	3-Amino-4-methylpentanoic acid	Amino Acid And Derivatives	POS	131.17	C6H13NO2	1.862	90320	69500	34450	39170	46810	52740	158000	92640	137300	121000	117900	99250	138800	118900	100100	-	HMDB0245808	-	-	-	-
Com_669_pos	D-Serine	Amino Acid And Derivatives	POS	105.09	C3H7NO3	0.851	13160000	11540000	7136000	7826000	6965000	7799000	1419000	1178000	1276000	1057000	1053000	1116000	5126000	4947000	4976000	312-84-5	HMDB0003406	C00740	ko01100//Metabolic pathways;ko00260//Glycine, serine and threonine metabolism;ko01502//Vancomycin resistance	Amino acid metabolism;Drug resistance: antimicrobial;Global and overview maps	Human Diseases;Metabolism
Com_670_pos	L-Leucyl-L-alanine	Amino Acid And Derivatives	POS	202.25	C9H18N2O3	3	16500	10140	10230	35950	30450	36190	13360	10100	9313	14900	2699	12057	14670	23600	13660	-	HMDB0304783	-	-	-	-
Com_671_pos	(+)-Camphor	Terpenoids	POS	152.23	C10H16O	18.27	105600	114900	113800	131700	123500	127400	138600	123300	127700	128100	121500	109800	75190	142600	122900	--	--	-	-	-	-
Com_672_pos	Xylitol	Carbohydrates And Its Derivatives	POS	152.15	C5H12O5	1.14	812016	851333	633884	262600	504277	457300	1447000	1030000	1334000	1529000	1867000	1393000	1019000	657200	1141000	-	HMDB0242149	C00379	ko01100//Metabolic pathways;ko02010//ABC transporters;ko00040//Pentose and glucuronate interconversions	Carbohydrate metabolism;Global and overview maps;Membrane transport	Environmental Information Processing;Metabolism
Com_673_pos	Deoxyarbutin	Phenols And Its Derivatives	POS	194.23	C11H14O3	1.23	170576	179242	122477	141647	93934	94030	66650	41330	160600	67050	273100	187600	81310	92790	87990	--	--	-	-	-	-
Com_674_pos	Dicoumarol	Coumarins and derivatives	POS	336.29	C19H12O6	13.06	10430	16550	8905	5953	4811	14020	13450	12150	17990	26990	15570	11020	17890	16870	14750	66-76-2	HMDB0014411	-	-	-	-
Com_675_pos	L-Dihydroorotic acid	Amino Acid And Derivatives	POS	158.112	C5H6N2O4	0.92	12390000	13910000	9351000	37050000	36280000	36550000	24500000	20320000	21450000	26130000	29050000	19420000	17300000	26210000	21750000	5988-19-2	HMDB0003349	C00337	ko01100//Metabolic pathways;ko00240//Pyrimidine metabolism	Global and overview maps;Nucleotide metabolism	Metabolism
Com_676_pos	beta-Alanine	Amino Acid And Derivatives	POS	89.093	C3H7NO2	0.8	107600	78180	58370	33830	50260	32080	852400	919800	1070000	1628000	3116000	2435000	991500	959400	975500	107-95-9	HMDB0000056	C00099	ko01100//Metabolic pathways;ko01110//Biosynthesis of secondary metabolites;ko00240//Pyrimidine metabolism;ko00410//beta-Alanine metabolism;ko00770//Pantothenate and CoA biosynthesis;ko00640//Propanoate metabolism	Carbohydrate metabolism;Global and overview maps;Metabolism of cofactors and vitamins;Metabolism of other amino acids;Nucleotide metabolism	Metabolism
Com_677_pos	D-Threonine	Amino Acid And Derivatives	POS	119.119	C4H9NO3	0.86	1323000	1438000	719000	829400	666300	708400	107600	101100	129200	90890	69310	105100	544900	543500	556300	-	HMDB0250801	C00820	ko01100//Metabolic pathways	Global and overview maps	Metabolism
Com_678_pos	Nicotinamide	Vitamins	POS	122.12	C6H6N2O	1.539	133700	116800	211800	2029000	1624000	1629000	4913000	3203000	4243000	3355000	2883000	2309000	2317000	2473000	2303000	98-92-0	HMDB0001406	C00153	ko01100//Metabolic pathways;ko00760//Nicotinate and nicotinamide metabolism	Global and overview maps;Metabolism of cofactors and vitamins	Metabolism
Com_679_pos	Hypoxanthine	Purines and purine derivatives	POS	136.11	C5H4N4O	1.509	64590	55870	94500	113500	107400	149300	325000	214700	319000	280500	392600	191300	196900	180800	201100	68-94-0	HMDB0000157	C00262	ko01100//Metabolic pathways;ko00230//Purine metabolism	Global and overview maps;Nucleotide metabolism	Metabolism
Com_680_pos	D-Phenylalanine	Amino Acid And Derivatives	POS	165.19	C9H11NO2	4.106	30840000	32020000	20330000	25350000	18910000	20550000	3213000	2354000	3439000	1617000	1490000	1850000	14040000	13580000	13140000	-	HMDB0250791	C02265	ko01100//Metabolic pathways;ko00360//Phenylalanine metabolism	Amino acid metabolism;Global and overview maps	Metabolism
Com_681_pos	Nicotinic Acid	Vitamins	POS	123.11	C6H5NO2	1.478	1636000	1303000	1143000	9772000	11260000	11090000	12710000	11440000	13240000	10840000	12250000	9858000	11440000	7912000	10850000	583-08-4	HMDB0003269	C00253	ko01100//Metabolic pathways;ko01110//Biosynthesis of secondary metabolites;ko01120//Microbial metabolism in diverse environments;ko00760//Nicotinate and nicotinamide metabolism;ko00960//Tropane, piperidine and pyridine alkaloid biosynthesis	Biosynthesis of other secondary metabolites;Global and overview maps;Metabolism of cofactors and vitamins	Metabolism
Com_682_pos	D-2-Aminobutyric acid	Organic Acid And Its Derivatives	POS	103.12	C4H9NO2	0.947	7594000	7130000	5320000	5376000	4383000	4644000	8857000	7232000	8534000	7267000	7860000	6553000	7144000	6863000	7021000	2623-91-8	HMDB0000650	-	-	-	-
Com_683_pos	DL-Norvaline	Amino Acid And Derivatives	POS	117.15	C5H11NO2	1.068	18080000	17220000	9629000	10030000	7486000	9814000	2322000	2192000	2416000	1480000	1479000	1554000	7438000	6521000	6455000	-	HMDB0251527	-	-	-	-
Com_684_pos	2-Amino-4-(methylthio)butyric acid	Amino Acid And Derivatives	POS	149.211	C5H11NO2S	1.46	823600	821700	483600	668000	738200	840100	65090	83020	101400	31540	36580	49060	434600	294800	452700	59-51-8	HMDB0033951	-	-	-	-
Com_685_pos	L-serine	Amino Acid And Derivatives	POS	105.093	C3H7NO3	0.846	2295000	1942000	1147000	1367000	1124000	1240000	92840	228575	291526	255294	208110	218196	748600	661400	739800	56-45-1	HMDB0000187	C00065	ko01100//Metabolic pathways;ko01110//Biosynthesis of secondary metabolites;ko01120//Microbial metabolism in diverse environments;ko02010//ABC transporters;ko01230//Biosynthesis of amino acids;ko01200//Carbon metabolism;ko00270//Cysteine and methionine metabolism;ko00970//Aminoacyl-tRNA biosynthesis;ko00260//Glycine, serine and threonine metabolism;ko00630//Glyoxylate and dicarboxylate metabolism;…	Amino acid metabolism;Biosynthesis of other secondary metabolites;Carbohydrate metabolism;Drug resistance: antimicrobial;Energy metabolism;Global and overview maps;Lipid metabolism;Membrane transport;Metabolism of other amino acids;Translation	Environmental Information Processing;Genetic Information Processing;Human Diseases;Metabolism
Com_686_pos	Monopalmitin	Glycerolipids	POS	330.277	C19H38O4	13.72	346200	241600	187900	72310	45940	70120	524500	252500	289200	381900	379600	228100	187400	150800	183300	-	HMDB0245964	-	-	-	-
Com_687_pos	L-2-Aminoadipic acid	Amino Acid And Derivatives	POS	161.069	C6H11NO4	0.93	252000	357600	190600	266800	212600	187700	62680	22230	81730	99360	164100	139900	172200	143700	163700	-	HMDB0302754	C00956	ko01100//Metabolic pathways;ko01110//Biosynthesis of secondary metabolites;ko01230//Biosynthesis of amino acids;ko01210//2-Oxocarboxylic acid metabolism;ko00310//Lysine degradation;ko00300//Lysine biosynthesis	Amino acid metabolism;Global and overview maps	Metabolism
Com_688_pos	Turanose	Carbohydrates And Its Derivatives	POS	364.078	C12H21O11Na	0.95	239600000	272100000	242000000	204000000	177600000	206800000	140500000	139200000	140300000	124200000	107600000	112500000	156800000	157700000	143200000	547-25-1	HMDB0011740	-	-	-	-
Com_689_pos	Acetylcholine	Cholines	POS	146.118	C7H16NO2	1.02	8439000	9873000	5051000	11050000	9078000	10400000	71320000	68590000	77160000	66800000	81020000	72830000	52570000	53360000	51490000	51-84-3	HMDB0000895	C01996	ko00564//Glycerophospholipid metabolism	Lipid metabolism	Metabolism
Com_690_pos	L-Leucyl-L-phenylalanine	Amino Acid And Derivatives	POS	278.163	C15H22N2O3	6.25	25620	13780	9149	21610	23630	40110	28230	25100	23350	17240	25940	23930	29220	32540	17550	3063-05-06	HMDB0013243	-	-	-	-
Com_691_pos	2-Aminoisobutyric acid	Amino Acid And Derivatives	POS	103.063	C4H9NO2	0.82	107000000	100700000	81450000	76430000	64880000	66970000	127900000	109300000	124200000	112200000	115400000	97860000	109100000	103000000	103900000	62-57-7	HMDB0001906	-	-	-	-
Com_692_pos	N-(2-Hydroxyethyl)iminodiacetic acid	Organic Acid And Its Derivatives	POS	177.155	C6H11NO5	1.02	846400	891700	644200	2424000	2018000	1995000	457900	384900	485200	508400	360200	510900	1012000	853800	922500	--	--	-	-	-	-
Com_693_pos	Methional	Carbonyl compounds	POS	104.171	C4H8OS	0.84	5751000	5936000	4324000	4180000	3556000	3771000	7066000	6124000	6984000	6067000	6321000	5247000	5899000	5588000	5608000	3268-49-3	HMDB0031857	-	-	-	-
Com_694_pos	Maltotriitol	Sugar Alcohols	POS	506.453	C18H34O16	1.07	3638000	5631000	3840000	3658000	2999000	3246000	5686000	4419000	4044000	3055000	1485000	1028000	3576000	4121000	3613000	--	--	-	-	-	-
Com_695_pos	Lycoperodine	Indoles and derivatives	POS	216.236	C12H12N2O2	5.47	125300	171600	145800	115200	73380	66400	336100	259800	343300	212500	190200	294200	242000	196700	187100	--	--	-	-	-	-
Com_696_pos	L-Valine	Amino Acid And Derivatives	POS	117.146	C5H11NO2	1.2	1205000	1146000	616000	720000	497200	576500	90170	84740	130400	41330	32580	52830	443300	404600	430400	72-18-4	HMDB0000883	C00183	ko01100//Metabolic pathways;ko01110//Biosynthesis of secondary metabolites;ko02010//ABC transporters;ko01230//Biosynthesis of amino acids;ko01210//2-Oxocarboxylic acid metabolism;ko00970//Aminoacyl-tRNA biosynthesis;ko00460//Cyanoamino acid metabolism;ko00770//Pantothenate and CoA biosynthesis;ko00966//Glucosinolate biosynthesis;ko00290//Valine, leucine and isoleucine biosynthesis;ko00280//Valine…	Amino acid metabolism;Biosynthesis of other secondary metabolites;Global and overview maps;Membrane transport;Metabolism of cofactors and vitamins;Metabolism of other amino acids;Translation	Environmental Information Processing;Genetic Information Processing;Metabolism
Com_697_pos	2,6-Diaminooimelic Acid	Organic Acid And Its Derivatives	POS	190.197	C7H14N2O4	0.94	609700	857500	759100	310800	344900	362000	13390	15960	13300	28675	14120	8203	298800	279700	262000	--	--	-	-	-	-
Com_698_pos	iP9G	Phytohormones	POS	365.384	C16H23N5O5	1	12040000	12310000	11750000	8103000	6534000	8815000	5305000	5350000	5257000	4451000	3389000	3560000	6342000	7140000	7261000	--	--	-	-	-	-
Com_699_pos	Spermine	Polyamine	POS	202.34	C10H26N4	0.71	89100	128700	43910	90570	537300	577400	68600	72230	88420	55700	34440	25680	121100	146700	117800	71-44-3	HMDB0001256	C00750	ko01100//Metabolic pathways;ko00330//Arginine and proline metabolism;ko00480//Glutathione metabolism;ko00410//beta-Alanine metabolism;ko00770//Pantothenate and CoA biosynthesis	Amino acid metabolism;Global and overview maps;Metabolism of cofactors and vitamins;Metabolism of other amino acids	Metabolism
Com_700_pos	Phenylacetylglutamine	Amino Acid And Derivatives	POS	264.277	C13H16N2O4	0.94	208000	238000	179200	135000	95920	89170	15820	11790	15870	20763	16254	10450	118500	85900	99020	-	HMDB0062645	C04148	ko00360//Phenylalanine metabolism	Amino acid metabolism	Metabolism
Com_701_pos	Urea	Organic Acid And Its Derivatives	POS	60.055	CH4N2O	0.93	2048000	554500	759500	878000	726200	611700	268800	270600	266000	225900	207100	229500	570700	561200	546700	57-13-6	HMDB0000294	C00086	ko01100//Metabolic pathways;ko01120//Microbial metabolism in diverse environments;ko02010//ABC transporters;ko00230//Purine metabolism;ko00240//Pyrimidine metabolism;ko00330//Arginine and proline metabolism;ko00220//Arginine biosynthesis;ko00780//Biotin metabolism	Amino acid metabolism;Global and overview maps;Membrane transport;Metabolism of cofactors and vitamins;Nucleotide metabolism	Environmental Information Processing;Metabolism
Com_702_pos	Coumalic acid	Organic Acid And Its Derivatives	POS	140.094	C6H4O4	0.72	365300	512300	343700	516700	357800	453800	497300	422100	469500	355200	390100	297700	351300	416700	448000	--	--	-	-	-	-
Com_703_pos	Octadecadien-6-ynoic acid	Fatty Acyls	POS	276.2	C18H28O2	12.1	2659000	1905000	1980000	1690000	1266000	1120000	2120000	1437000	1638000	1429000	1170000	1000000	1713000	1648000	1646000	--	--	-	-	-	-
Com_704_pos	iP7G	Phytohormones	POS	365.2	C16H23N5O5	1	38810000	39830000	34500000	34290000	27920000	30550000	22680000	20480000	17160000	15970000	13690000	13770000	25930000	27760000	25650000	--	--	-	-	-	-
Com_705_pos	Lysine butyrate	Amino Acid And Derivatives	POS	234.1	C10H22N2O4	0.89	4800000	6285000	2207000	2053000	1890000	2385000	7448000	6863000	4719000	5969000	5484000	3073000	5394000	6294000	6232000	--	--	-	-	-	-
Com_706_pos	Feruloylputrescine	Cinnamic acids and derivatives	POS	264.1	C14H20N2O3	5.04	4942000	3804000	3657000	1547000	1203000	1267000	39680	27390	40380	18180	20020	16220	1251000	1296000	1329000	501-13-3	HMDB0033463	C10497	ko01100//Metabolic pathways;ko00330//Arginine and proline metabolism	Amino acid metabolism;Global and overview maps	Metabolism
Com_707_pos	N'-Feruloyl putrescine	Phenolamides	POS	264.1	C14H20N2O3	5.1	1805000	1385000	1395000	589300	464300	515200	20570	16170	14630	6390	7808	5776	478500	498800	464300	--	--	-	-	-	-
Com_708_pos	Uridine	Nucleotide And Its Derivates	POS	244.2	C9H12N2O6	1.86	476700	387200	264700	257500	175100	180300	588500	542400	668600	575300	500800	483000	542500	440100	463600	58-96-8	HMDB0000296	C00299	ko01100//Metabolic pathways;ko02010//ABC transporters;ko00240//Pyrimidine metabolism	Global and overview maps;Membrane transport;Nucleotide metabolism	Environmental Information Processing;Metabolism
Com_709_pos	Cytidine	Nucleotide And Its Derivates	POS	243.22	C9H13N3O5	1.029	456900	917700	553500	669800	637100	583900	2154000	1685000	1941000	2298000	2279000	3121000	2400000	2768000	1488000	65-46-3	HMDB0000089	C00475	ko01100//Metabolic pathways;ko02010//ABC transporters;ko00240//Pyrimidine metabolism	Global and overview maps;Membrane transport;Nucleotide metabolism	Environmental Information Processing;Metabolism
Com_710_pos	Alanine	Amino Acid And Derivatives	POS	89.094	C3H7NO2	0.86	4207000	4341000	2956000	3504000	2922000	3430000	765900	578700	725100	599600	514300	760900	2229000	2127000	2104000	302-72-7	HMDB0062251	C01401	ko01100//Metabolic pathways;ko00460//Cyanoamino acid metabolism	Global and overview maps;Metabolism of other amino acids	Metabolism
Com_711_pos	Alnustone	Phenylpropanoids and polyketides	POS	262.346	C19H18O	13.21	62480	23900	32600	43230	21930	10650	58750	40710	35600	42720	32100	32220	48370	42780	34120	33457-62-4	HMDB0031664	-	-	-	-
Com_712_pos	Praeruptorin A	Coumarins and derivatives	POS	386.395	C21H22O7	12.4	9906	9130	6726	9210	12282	8534	6290	6359	6517	11520	14000	14960	7707	6988	4521	-	HMDB0242259	-	-	-	-
Com_713_pos	Tropine	Alkaloids and derivatives	POS	141.21	C8H15NO	1.05	26440	28748	20597	22740	17357	18220	37480	36910	25520	64570	73800	57610	32380	30100	26500	-	HMDB0259297	C00729	ko01100//Metabolic pathways;ko01110//Biosynthesis of secondary metabolites;ko00960//Tropane, piperidine and pyridine alkaloid biosynthesis	Biosynthesis of other secondary metabolites;Global and overview maps	Metabolism
Com_714_pos	L-5-Hydroxytryptophan	Indoles and derivatives	POS	220.22	C11H12N2O3	3.05	101900	83080	69070	50700	26840	37450	31718	20116	18609	18037	1881	1996	26860	30350	25910	4350-09-08	HMDB0000472	C00643	ko01100//Metabolic pathways;ko00380//Tryptophan metabolism	Amino acid metabolism;Global and overview maps	Metabolism
Com_715_pos	Isatin	Indoles and derivatives	POS	147.13	C8H5NO2	6.37	13760	7872	6902	15510	8706	17360	35670	12570	14230	16650	12290	13780	8413	13430	3960	91-56-5	HMDB0061933	-	-	-	-
Com_716_pos	Glycyl-L-valine	Amino Acid And Derivatives	POS	174.2	C7H14N2O3	2.077	21220	27560	26390	49260	41210	45690	19320	5060	10210	14970	23050	9368	18280	28880	23630	1963-21-9	HMDB0028854	-	-	-	-
Com_717_pos	Nepsilon-Acetyl-L-lysine	Amino Acid And Derivatives	POS	188.22	C8H16N2O3	1.304	217800	171500	172900	120700	62610	84720	24670	25940	23030	25369	24860	13940	110600	54400	56920	692-04-6	HMDB0000206	C02727	ko01100//Metabolic pathways;ko00310//Lysine degradation	Amino acid metabolism;Global and overview maps	Metabolism
Com_718_pos	N-Methylsarcosine	Amino Acid And Derivatives	POS	103.12	C4H9NO2	0.9	47080000	46750000	36830000	34300000	29020000	29190000	60230000	47770000	55170000	49850000	51930000	44120000	48510000	47090000	45800000	1118-68-9	HMDB0000092	C01026	ko01100//Metabolic pathways;ko00260//Glycine, serine and threonine metabolism	Amino acid metabolism;Global and overview maps	Metabolism
Com_719_pos	3-Amino-2-methylpropanoic acid	Amino Acid And Derivatives	POS	103.12	C4H9NO2	0.931	3297000	2720000	1942000	5518000	4287000	4620000	1895000	1622000	1776000	1630000	1491000	1391000	2644000	2613000	2546000	144-90-1	HMDB0003911	-	-	-	-
Com_720_pos	H-Gly-Pro-OH	Amino Acid And Derivatives	POS	172.18	C7H12N2O3	1.035	84330	50570	49440	83420	63180	73000	21050	19330	24760	10270	21810	15780	43410	36310	34970	--	--	-	-	-	-
Com_721_pos	L-Homocitrulline	Amino Acid And Derivatives	POS	189.21	C7H15N3O3	0.972	615400	705700	365900	278300	243500	258700	26310	35910	16140	17480	23850	30420	281600	228900	218700	1190-49-4	HMDB0000679	-	-	-	-
Com_722_pos	L-Glutamic acid	Amino Acid And Derivatives	POS	147.13	C5H9NO4	0.886	118000000	165900000	60930000	63230000	43180000	51820000	2231000	1944000	2318000	1393000	819400	1653000	47710000	44650000	45700000	-	HMDB0060475	C00025	ko01100//Metabolic pathways;ko01110//Biosynthesis of secondary metabolites;ko01120//Microbial metabolism in diverse environments;ko02010//ABC transporters;ko01230//Biosynthesis of amino acids;ko01200//Carbon metabolism;ko00330//Arginine and proline metabolism;ko01210//2-Oxocarboxylic acid metabolism;ko00970//Aminoacyl-tRNA biosynthesis;ko00630//Glyoxylate and dicarboxylate metabolism;ko00250//Ala…	Amino acid metabolism;Biosynthesis of other secondary metabolites;Carbohydrate metabolism;Energy metabolism;Global and overview maps;Membrane transport;Metabolism of cofactors and vitamins;Metabolism of other amino acids;Translation	Environmental Information Processing;Genetic Information Processing;Metabolism
Com_723_pos	H-Abu-OH	Amino Acid And Derivatives	POS	103.12	C4H9NO2	0.947	13670000	13610000	10090000	9627000	8465000	8837000	16860000	13640000	15670000	14250000	14660000	12080000	13500000	13040000	13040000	--	--	-	-	-	-
Com_724_pos	Anise oil	Benzene and substituted derivatives	POS	234.291	C14H18O3	15.13	864400	767800	800300	631500	403700	468800	956900	685800	964300	760600	630700	713700	764900	692400	589100	--	--	-	-	-	-
Com_725_pos	Gallacetophenone	Ketones	POS	168.042	C8H8O4	4.69	32170	19190	13370	12780	3182	6383	18770	20630	11900	25340	17950	16890	20520	13600	12500	--	--	-	-	-	-
Com_726_pos	Isofraxetin	Coumarins and derivatives	POS	208.037	C10H8O5	10.84	18410	35670	34570	28850	38410	29950	31420	36830	11270	52410	16940	28640	24460	37370	22160	--	--	-	-	-	-
Com_727_pos	Gamma-Solanine	Alkaloids and derivatives	POS	559.387	C33H53NO6	15.65	4921000	5149000	5068000	4735000	4426000	3988000	4781000	5514000	5964000	5050000	6014000	5238000	5356000	7756000	8503000	--	--	-	-	-	-
Com_728_pos	N6-(2-Hydroxyethyl)adenosine	Nucleotide And Its Derivates	POS	311.123	C12H17N5O5	4.7	24050	16630	4847	22210	20250	16980	100100	47980	81530	68790	78040	116600	58510	45920	54680	--	--	-	-	-	-
Com_729_pos	Demissidine	Alkaloids and derivatives	POS	399.35	C27H45NO	11.06	5739000	4152000	4595000	3425000	3049000	4328000	5526000	4530000	4970000	4217000	4522000	4644000	3508000	3327000	3334000	-	HMDB0303382	C17735	ko00905//Brassinosteroid biosynthesis	Metabolism of terpenoids and polyketides	Metabolism
Com_730_pos	N-Methyl-Trans-4-Hydroxy-L-Proline	Amino Acid And Derivatives	POS	145.074	C6H11NO3	0.91	1128000	1222000	905800	871400	785400	703400	254400	285500	230000	222800	229800	230500	625800	612200	565100	--	--	-	-	-	-
Com_731_pos	1-Monopalmitin	Fatty Acyls	POS	330.503	C19H38O4	11.26	1227000	1085000	1120000	1031000	1037000	1041000	1080000	1079000	1153000	1075000	1143000	1548000	1217000	1101000	1048000	-	HMDB0245964	-	-	-	-
Com_732_pos	Hypoxanthine-9-beta-D-Arabinofuranoside	Nucleotide And Its Derivates	POS	268.226	C10H12N4O5	2.58	4158000	4590000	2676000	2802000	1863000	2245000	6175000	4198000	5133000	4442000	4026000	3768000	3710000	3829000	3952000	--	--	-	-	-	-
Com_733_pos	Indole-3-acetamide	Indoles and derivatives	POS	174.199	C10H10N2O	0.82	1498000	1321000	540500	553600	732400	526800	12040	32220	22650	20680	19500	75447	403800	434800	425500	879-37-8	HMDB0029739	C02693	ko01100//Metabolic pathways;ko00380//Tryptophan metabolism	Amino acid metabolism;Global and overview maps	Metabolism
Com_734_pos	Indole-3-Carboxaldehyde	Indoles and derivatives	POS	145.158	C9H7NO	7.33	393700	271100	336000	275900	255500	259800	1112000	921500	1158000	622800	701000	741100	664800	622600	633300	487-89-8	HMDB0029737	-	-	-	-
Com_735_pos	Salicylamide	Phenolamides	POS	137.048	C7H7NO2	0.92	914600	1197000	578700	705600	647200	686800	937300	1006000	853800	891900	724100	587500	817300	829300	850500	65-45-2	HMDB0015687	-	-	-	-
Com_736_pos	(-)-Carvone	Terpenoids	POS	150.218	C10H14O	9.22	95430	64570	63630	64980	46650	27040	97060	89280	93330	67620	61450	85860	46250	59570	57450	--	--	-	-	-	-
Com_737_pos	Luteolin-4'-O-glucoside	Flavonoids	POS	448.101	C21H20O11	6.8	156400	314900	72680	54320	40160	58760	216600	127500	130900	137400	79790	23860	119100	138000	90980	--	--	-	-	-	-
Com_738_pos	trans-beta-Ionone	Terpenoids	POS	192.297	C13H20O	9.97	490500	452400	455300	489500	444400	460500	430500	535600	494800	483000	444000	503600	488200	492500	473200	79-77-6	HMDB0036565	-	-	-	-
Com_739_pos	Geranylgeraniol	Terpenoids	POS	290.483	C20H34O	5.47	72131	86846	74492	36297	32542	11580	93980	87020	117500	75370	58132	43445	56450	51120	47620	--	--	C09094	ko01110//Biosynthesis of secondary metabolites;ko00904//Diterpenoid biosynthesis	Global and overview maps;Metabolism of terpenoids and polyketides	Metabolism
Com_740_pos	alpha-Ionone	Terpenoids	POS	192.297	C13H20O	1.86	239100	280900	139000	152600	95210	116800	42680	33315	49319	33426	51859	46729	104600	73910	90320	-	HMDB0059883	-	-	-	-
Com_741_pos	Solanidine	Steroids and steroid derivatives	POS	397.636	C27H43NO	0.96	1291000	1455000	1044000	79230	275200	571690	703900	459000	551600	758700	1321000	1035000	894900	1032000	920300	80-78-4	HMDB0003236	-	-	-	-
Com_742_pos	Sorbic acid	Fatty Acyls	POS	112.127	C6H8O2	6.72	307400	420800	252100	1566000	1338000	1399000	3521000	2589000	2728000	2303000	2446000	2286000	1986000	1805000	1857000	-	HMDB0256823	-	-	-	-
Com_743_pos	Phenylethanolamine	Amines	POS	137.084	C8H11NO	2	22240	22340	19390	25850	20030	20600	138900	95780	144400	147800	152400	180300	96360	75400	91120	-	HMDB0062626	-	-	-	-
Com_744_pos	1-Methylpiperidine-2-carboxylic acid	Amino Acid And Derivatives	POS	143.095	C7H13NO2	0.99	1189000	561700	292400	534000	585300	410000	570900	414000	615100	412300	516100	316900	533700	555300	525800	--	--	-	-	-	-
Com_745_pos	N-Feruloyl-3-methoxytyramine	Phenolamides	POS	343.142	C19H21NO5	5.72	43437	41730	32007	27620	19162	10740	47730	51360	47520	47630	65630	47110	29030	38910	25340	--	--	-	-	-	-
Com_746_pos	N-p-Coumaroylputrescine	Cinnamic acids and derivatives	POS	234.29	C13H18N2O2	4.91	108100	95210	205900	30860	34030	45240	45771	15680	58250	46491	74606	53456	49680	75180	45310	--	--	-	-	-	-
Com_747_pos	N-Feruloylputrescine	Cinnamic acids and derivatives	POS	264.32	C14H20N2O3	5.22	3027000	1930000	2503000	1546000	1146000	1173000	453400	447100	490900	218100	253200	294300	1072000	1012000	1051000	501-13-3	HMDB0033463	C10497	ko01100//Metabolic pathways;ko00330//Arginine and proline metabolism	Amino acid metabolism;Global and overview maps	Metabolism
Com_748_pos	N-Caffeoylputrescine	Cinnamic acids and derivatives	POS	250.29	C13H18N2O3	4.57	2443	10970	16912	13193	5512	8259	46740	38430	43980	41960	6609	11220	23490	20500	20440	29554-26-5	HMDB0029876	-	-	-	-
Com_749_pos	MAG (18:3)	Glycerolipids	POS	352.2	C21H36O4	12.12	516000	265800	323600	298700	199600	206400	539500	377800	479900	330200	263500	391200	360000	389100	404100	--	--	-	-	-	-
Com_750_pos	LysoPC 20:4	Phospholipid	POS	543.4	C28H50NO7P	12.69	14480000	13040000	11090000	4590000	3134000	4080000	10880000	8756000	10420000	7671000	7459000	7311000	8504000	8287000	7997000	--	--	-	-	-	-
Com_751_pos	LysoPC 15:1	Phospholipid	POS	479.1	C23H46NO7P	11.45	36450	39240	35930	23270	14990	21950	36290	24290	47700	23020	36180	16950	24490	39360	30000	--	--	-	-	-	-
Com_752_pos	LysoPC 15:0	Phospholipid	POS	481.3	C23H48NO7P	11.94	885000	935300	793300	596500	315900	327000	589500	530100	759200	569600	606000	501600	580800	570100	564900	--	--	-	-	-	-
Com_753_pos	MAG (18:1)	Glycerolipids	POS	356.2	C21H40O4	15.2	21320	16060	10240	5092	3680	5411	21870	9952	5498	44110	29030	34340	15150	17700	17200	--	--	-	-	-	-
Com_754_pos	MGMG (18:2)	Glycerolipids	POS	533.4	C27H48O9	12.8	9516	6874	4911	7238	7956	3113	10400	3577	5656	8455	5048	6429	10030	6256	5730	--	--	-	-	-	-
Com_755_pos	Octadeca-11E,13E,15Z-trienoic acid	Fatty Acyls	POS	278.2	C18H30O2	13.5	5522000	1817000	3900000	4212000	2853000	3028000	3258000	1820000	2143000	2236000	1680000	1801000	2680000	3076000	2505000	--	--	-	-	-	-
Com_756_pos	LysoPC 10:0	Phospholipid	POS	411.3	C18H38NO7P	6.25	19920	26440	19940	34690	23540	24240	57860	50800	51340	17100	41380	43940	19500	39170	43320	--	--	-	-	-	-
Com_757_pos	Cocamidopropyl betaine	Alkaloids and derivatives	POS	342.1	C19H38N2O3	9.91	112900	104600	153600	95370	104000	93580	104800	204900	290800	78200	111800	125200	121800	133500	111100	--	--	-	-	-	-
Com_759_pos	Pratensein-7-O-glucoside	Isoflavonoids	POS	462.41	C22H22O11	6.86	588700	922300	231700	326700	130000	224700	839900	634900	544500	626600	381800	75750	486300	532300	484500	--	--	-	-	-	-
Com_760_pos	Petunidin 3-O-glucoside	Anthocyanins	POS	479	C22H23O12	0.98	302700	289500	240500	413100	355800	430800	836000	570800	536300	481900	446300	356500	545100	494900	551300	--	--	C12139	ko00942//Anthocyanin biosynthesis	Biosynthesis of other secondary metabolites	Metabolism
Com_761_pos	Icariside B2	Organooxygen compounds	POS	386.194	C19H30O8	6.05	620900	996900	269500	251900	269600	185800	461600	267800	299200	236800	75440	18710	349200	237200	314100	--	--	-	-	-	-
Com_762_pos	Angelol K	Coumarins and derivatives	POS	376.406	C20H24O7	11.12	1280000	826100	922900	702100	599700	977900	1033000	984600	1061000	866300	983800	1037000	697600	670800	667800	--	--	-	-	-	-
Com_763_pos	Angelol A	Coumarins and derivatives	POS	376.406	C20H24O7	11.11	339300	208200	246900	183500	169400	231000	309500	265100	264600	232100	248900	267900	203900	188200	173400	--	--	-	-	-	-
Com_764_pos	Paeonol	Ketones	POS	166.177	C9H10O3	4.08	180000	182200	117700	147600	107600	115400	29630	8658	25490	14340	3473	31930	82920	77800	92740	-	HMDB0256081	-	-	-	-
Com_765_pos	Neodiosmin	Flavones and Flavonols	POS	608.545	C28H32O15	7.12	259500	445800	137600	165500	61810	116100	358100	353700	260300	309300	313500	55820	390900	378800	227400	-	HMDB0039857	-	-	-	-
Com_766_pos	Tricin	Flavones and Flavonols	POS	330.289	C17H14O7	7.5	555800	688000	342200	273800	222780	222500	610700	558200	564200	406200	297200	52580	467800	312900	443400	--	--	-	-	-	-
Com_767_pos	trans-3-Hydroxy-L-proline	Amino Acid And Derivatives	POS	131.13	C5H9NO3	2.14	2375000	2198000	1085000	1162000	926000	1014000	164300	118200	164600	57680	85990	64000	767300	760100	758400	-	HMDB0059659	C05147	ko01100//Metabolic pathways;ko00330//Arginine and proline metabolism	Amino acid metabolism;Global and overview maps	Metabolism
Com_768_pos	Val-Ser	Amino Acid And Derivatives	POS	204.224	C8H16N2O4	1.01	2277000	2926000	1606000	1245000	884100	1129000	195500	171300	166000	163100	144200	180100	853000	906100	923900	13588-94-8	HMDB0029136	-	-	-	-
Com_769_pos	4-Acetamidobutyric Acid	Amino Acid And Derivatives	POS	145.156	C6H11NO3	1.03	4074000	4886000	2181000	5580000	3335000	3965000	1353000	1204000	1076000	838200	726900	618400	1831000	1562000	1606000	3025-96-5	HMDB0003681	C02946	ko01100//Metabolic pathways;ko00330//Arginine and proline metabolism	Amino acid metabolism;Global and overview maps	Metabolism
Com_770_pos	Gentiobiose	Carbohydrates And Its Derivatives	POS	342.297	C12H22O11	1	255400	380700	234800	221100	148300	128300	579300	377000	424600	307100	219900	194400	339400	301700	332100	--	--	-	-	-	-
Com_771_pos	alpha-Nicotinamide adenine dinucleotide	Nucleotide And Its Derivates	POS	663.425	C21H27N7O14P2	1.04	52200	106000	37790	3191	2658	7933	22153	3190	21947	28462	24987	25688	20740	23700	29550	--	--	-	-	-	-
Com_772_pos	N-Methylnicotinamide	Pyridines and derivatives	POS	136.151	C7H8N2O	1.84	29482	11020	22020	9407	11450	20140	109900	80000	110600	143200	173500	158500	62680	79820	87970	114-33-0	HMDB0003152	-	-	-	-
Com_773_pos	(-)-3-(3,4-Dihydroxyphenyl)-2-methylalanine	Amino Acid And Derivatives	POS	211.214	C10H13NO4	4.61	60316	91600	42658	43441	38773	38915	105900	78560	93000	86660	77100	83300	55390	45020	65490	--	--	-	-	-	-
Com_774_pos	Orotic acid	Vitamins	POS	156.096	C5H4N2O4	1.44	79300	136700	73364	121100	81170	66380	103529	90446	104120	73540	59600	42270	139800	89300	89030	65-86-1	HMDB0000226	C00295	ko01100//Metabolic pathways;ko00240//Pyrimidine metabolism	Global and overview maps;Nucleotide metabolism	Metabolism
Com_775_pos	Glucosamine	Carbohydrates And Its Derivatives	POS	179.173	C6H13NO5	0.793	129400	104000	93980	145500	121000	117300	472800	427400	496400	667800	592500	665300	278300	383000	319400	14257-69-3	HMDB0030091	-	-	-	-
Com_776_pos	Quinidine	Alkaloids and derivatives	POS	324.411	C20H24N2O2	5.831	8908	31720	18889	15850	12541	16230	19090	16807	14870	8608	16645	14329	13400	20290	20550	56-54-2	HMDB0015044	-	-	-	-
Com_777_pos	Stachydrine	Amino Acid And Derivatives	POS	143.18	C7H13NO2	1.008	999300	324800	143900	369300	418200	303100	524400	380000	454100	417600	488100	180600	483200	503200	438200	471-87-4	HMDB0004827	-	-	-	-
Com_778_pos	Vanillactic acid	Phenylpropanoids and polyketides	POS	212.199	C10H12O5	9.2	205300	155000	177200	176500	122400	114500	306300	201400	210300	178200	142100	193300	146600	163700	190500	2475-56-1	HMDB0000913	-	-	-	-
Com_779_pos	Tricin 5-O-hexoside derivative	Flavonoids	POS	534.42	C24H22O14	7.67	45198	44675	53172	1738	9344	8983	46750	63740	26070	63180	18850	15060	21110	17390	20880	--	--	-	-	-	-
Com_780_pos	Tyramine	Benzene and substituted derivatives	POS	137.179	C8H11NO	2	3632	5588	2428	4517	1502	6132	14760	17630	21760	15830	15900	19600	8749	6924	8827	51-67-2	HMDB0000306	C00483	ko01100//Metabolic pathways;ko01110//Biosynthesis of secondary metabolites;ko00350//Tyrosine metabolism;ko00950//Isoquinoline alkaloid biosynthesis	Amino acid metabolism;Biosynthesis of other secondary metabolites;Global and overview maps	Metabolism
Com_781_pos	Tricin O-sinapoylpentoside	Flavonoids	POS	668.6	C33H32O15	8.1	151400	265700	84520	51420	32110	62580	173100	297900	211000	177000	126000	10390	125400	97610	152000	--	--	-	-	-	-
Com_782_pos	Tricin O-malonylhexoside	Flavonoids	POS	578.47	C26H26O15	7.5	76880	49110	28710	28820	5696	13170	2478	11653	11510	21776	5143	10560	12970	21570	15320	--	--	-	-	-	-
Com_783_pos	Kolavic acid	Terpene	POS	334.45	C20H30O4	5.81	3750	4938	4707	4211	3043	3554	7778	8436	7238	12575	10377	12003	9933	4716	12280	--	--	-	-	-	-
Com_784_pos	C-hexosyl-apigenin O-hexosyl-O-hexoside	Flavonoids	POS	756.66	C33H40O20	0.98	19028	12190	5284	17804	5841	18840	62480	52520	57760	19160	22310	4777	24460	24570	33050	--	--	-	-	-	-
Com_785_pos	LysoPC 16:0 (2n isomer)	Phospholipid	POS	495.33	C24H50NO7P	12.55	261300000	269600000	239500000	165400000	119800000	125300000	215600000	174100000	241100000	193600000	184700000	164700000	190200000	193100000	189400000	--	--	-	-	-	-
Com_786_pos	LysoPC 14:0 (2n isomer)	Phospholipid	POS	467.3	C22H46NO7P	11.36	54410000	39590000	50880000	39680000	20300000	21030000	36120000	34180000	49020000	25710000	28930000	29070000	36910000	35430000	34870000	--	--	-	-	-	-
Com_787_pos	LysoPC 18:0	Phospholipid	POS	523.36	C26H54NO7P	13.8	8210000	11520000	6269000	2546000	1953000	2469000	8590000	3343000	10430000	6096000	4405000	3455000	5094000	4605000	4610000	--	--	-	-	-	-
Com_788_pos	Asp-phe	Amino Acid And Derivatives	POS	280.106	C13H16N2O5	5.12	37840	60150	29340	51240	45100	36060	3072	10520	15393	3599	9305	8266	27130	23230	24360	13433-09-5	HMDB0000706	-	-	-	-
Com_789_pos	6-Aminocaproic acid	Fatty Acyls	POS	131.095	C6H13NO2	2.07	2589000	2403000	1180000	1296000	961000	1136000	178400	156700	202600	80820	75790	83120	907100	879800	805800	60-32-2	HMDB0001901	C02378	ko01100//Metabolic pathways;ko01120//Microbial metabolism in diverse environments	Global and overview maps	Metabolism
Com_790_pos	Kojic acid	Organoheterocyclic compounds	POS	142.11	C6H6O4	2.388	77977	58085	67615	28095	22840	20713	70830	57490	61690	24070	33320	20700	29580	23550	25380	-	HMDB0258034	-	-	-	-
Com_791_pos	Dihydrojasmone	Carbonyl compounds	POS	166.26	C11H18O	11.468	312800	329500	297300	287400	308100	334000	283000	326400	331500	268800	324600	337700	338000	252200	309800	1128-08-1	HMDB0031565	-	-	-	-
Com_792_pos	2-Phenylethylamine	Amines	POS	121.18	C8H11N	4.584	6742	22950	10250	22000	13330	9088	180900	137800	172700	110800	123900	156500	91020	94570	79160	64-04-0	HMDB0012275	C05332	ko01100//Metabolic pathways;ko00360//Phenylalanine metabolism	Amino acid metabolism;Global and overview maps	Metabolism
Com_793_pos	Oxidized glutathione	Amino Acid And Derivatives	POS	630.646	C20H32N6O12S2	1.06	420400	729500	84550	330700	299200	292800	112462	2622	117724	122685	90720	107921	284700	299600	261000	15718-51-1	HMDB0011691	C00127	ko01100//Metabolic pathways;ko00480//Glutathione metabolism	Global and overview maps;Metabolism of other amino acids	Metabolism
Com_794_pos	Glu-Glu	Amino Acid And Derivatives	POS	276.243	C10H14N2O7	0.99	102400	87890	84670	55360	65410	57240	77700	100700	89100	76280	91190	78210	87310	60630	114100	3929-61-1	HMDB0028818	-	-	-	-
Com_795_pos	Hippuric Acid	Organic Acid And Its Derivatives	POS	179.173	C9H9NO3	6.2	14370	25070	13590	14030	13490	15190	21290	7787	11990	8932	11640	7373	13250	22230	21660	495-69-2	HMDB0000714	C01586	ko01100//Metabolic pathways	Global and overview maps	Metabolism
Com_796_pos	GDP-L-fucose	Nucleotide And Its Derivates	POS	589.342	C16H25N5O15P2	4.13	32462	41632	26130	7008	3775	4577	41260	22930	47530	42510	51580	62470	24660	32680	35640	15839-70-0	HMDB0001095	C00325	ko01100//Metabolic pathways;ko00520//Amino sugar and nucleotide sugar metabolism;ko00051//Fructose and mannose metabolism	Carbohydrate metabolism;Global and overview maps	Metabolism
Com_798_pos	DL-Glutamine	Amino Acid And Derivatives	POS	146.14	C5H10N2O3	0.84	18130000	20590000	9458000	10140000	8203000	8760000	650300	541100	607600	372000	383100	368100	6575000	6370000	6138000	--	--	-	-	-	-
Com_799_pos	VitaMin U	Vitamins	POS	199.7	C6H14ClNO2S	0.75	889800	732100	363500	213600	233400	161000	80336	63710	265400	62440	112900	92954	193400	218000	207500	13065-25-3	HMDB0038670	-	-	-	-
Com_800_pos	L-lysine	Amino Acid And Derivatives	POS	146.19	C6H14N2O2	0.74	25110000	28240000	13030000	14260000	11920000	12360000	699100	730200	750200	391000	416100	391000	8756000	8614000	8765000	10098-89-2	HMDB0301757	C00047	ko01100//Metabolic pathways;ko01110//Biosynthesis of secondary metabolites;ko01120//Microbial metabolism in diverse environments;ko02010//ABC transporters;ko01230//Biosynthesis of amino acids;ko01210//2-Oxocarboxylic acid metabolism;ko00970//Aminoacyl-tRNA biosynthesis;ko00310//Lysine degradation;ko00300//Lysine biosynthesis;ko00960//Tropane, piperidine and pyridine alkaloid biosynthesis;ko00780/…	Amino acid metabolism;Biosynthesis of other secondary metabolites;Global and overview maps;Membrane transport;Metabolism of cofactors and vitamins;Translation	Environmental Information Processing;Genetic Information Processing;Metabolism
Com_801_pos	Thiamine	Vitamins	POS	265.354	C12H17N4OS+	0.81	3375000	3752000	2962000	2318000	1650000	2026000	18690	42500	23530	8282	204640	6999	1250000	1461000	1413000	-	HMDB0303167	C00378	ko01100//Metabolic pathways;ko02010//ABC transporters;ko00730//Thiamine metabolism;ko04122//Sulfur relay system	Folding, sorting and degradation;Global and overview maps;Membrane transport;Metabolism of cofactors and vitamins	Environmental Information Processing;Genetic Information Processing;Metabolism
Com_802_pos	Eicosapentaenoic Acid	Fatty Acyls	POS	302.451	C20H30O2	13.92	38100	24520	22650	27720	33340	33250	26610	30650	27510	34710	22120	22290	25170	30740	23440	10417-94-4	HMDB0001999	C06428	ko01040//Biosynthesis of unsaturated fatty acids	Lipid metabolism	Metabolism
Com_803_pos	Sedoheptulose Anhydride	Carbohydrates And Its Derivatives	POS	192.167	C7H12O6	10.15	1299000	1217000	1309000	1186000	1188000	1107000	1205000	1318000	1372000	1283000	1088000	1155000	1336000	1235000	1226000	--	--	-	-	-	-
Com_804_pos	Kynurenic acid	Quinolines and derivatives	POS	189.17	C10H7NO3	5.296	196700	120100	54990	80740	58420	59450	182800	163900	177700	171700	214600	166500	159600	135500	139300	492-27-3	HMDB0000715	C01717	ko01100//Metabolic pathways;ko00380//Tryptophan metabolism	Amino acid metabolism;Global and overview maps	Metabolism
Com_805_pos	Phe-Phe	Amino Acid And Derivatives	POS	312.363	C18H20N2O3	6.51	9302	5696	5215	12270	14110	15910	14350	5346	5454	9403	8389	10361	4560	4061	6436	2577-40-4	HMDB0013302	-	-	-	-
Com_806_pos	beta-Nicotyrine	Alkaloids and derivatives	POS	158.2	C10H10N2	4.91	244900	262600	167500	132600	84450	91180	18670	14800	7011	14960	11520	29640	75580	86130	82130	-	HMDB0255591	-	-	-	-
Com_807_pos	delta-Hexanolactone	Lactones	POS	114.142	C6H10O2	1	628900	598300	585700	335400	367600	514300	520500	428700	452000	409400	419300	338600	545500	418100	548900	823-22-3	HMDB0000453	-	-	-	-
Com_808_pos	Oryzalexin E	Terpenoids	POS	304.467	C20H32O2	1.42	6762	5595	5515	6040	10510	7663	13615	26520	15900	15456	11586	5630	5521	8291	8847	150943-96-7	HMDB0039702	C21561	ko01110//Biosynthesis of secondary metabolites;ko00904//Diterpenoid biosynthesis	Global and overview maps;Metabolism of terpenoids and polyketides	Metabolism
Com_809_pos	Ipriflavone	Isoflavonoids	POS	280.32	C18H16O3	12.6	21620	13720	31680	12610	26140	20150	18750	17400	9899	10720	8593	12430	18410	16250	14930	35212-22-7	HMDB0032987	-	-	-	-
Com_810_pos	Scopine	Organoheterocyclic compounds	POS	155.19	C8H13NO2	0.87	20610	33560	17630	50680	37870	22350	28830	26480	26100	25130	21190	24960	19460	12310	33790	-	HMDB0258181	-	-	-	-
Com_811_pos	Linoleic acid	Fatty Acyls	POS	280.445	C18H32O2	14.46	1097000	868000	866200	320100	464400	484400	1190000	813900	1603000	975100	746200	874700	759500	670000	587700	-	HMDB0247706	C01595	ko01100//Metabolic pathways;ko00591//Linoleic acid metabolism;ko01040//Biosynthesis of unsaturated fatty acids	Global and overview maps;Lipid metabolism	Metabolism
Com_812_pos	Vitamin D2	Vitamins	POS	396.648	C28H44O	1.05	17520	29990	22770	28830	14390	18260	35800	38700	32400	22190	16570	25200	13110	16980	19950	-	HMDB0242614	C05441	ko01100//Metabolic pathways;ko01110//Biosynthesis of secondary metabolites;ko00100//Steroid biosynthesis	Global and overview maps;Lipid metabolism	Metabolism
Com_813_pos	Xanthurenic acid	Quinolines and derivatives	POS	205.167	C10H7NO4	5.06	359300	420100	330800	222700	140900	154500	391388	226300	329500	284875	236537	214144	237200	239400	267100	59-00-7	HMDB0000881	C02470	ko00380//Tryptophan metabolism	Amino acid metabolism	Metabolism
Com_814_pos	Xanthurenic acid O-hexoside	Nucleotide And Its Derivates	POS	367.31	C16H17NO9	4.52	130500	191900	92030	124400	65200	56680	282000	208300	130300	115100	130300	70870	209600	86820	98560	--	--	-	-	-	-
Com_815_pos	Yamogenin	Steroids and steroid derivatives	POS	414.621	C27H42O3	0.9	33741	16520	14720	6015	5085	17947	159500	120300	124900	110900	52040	69690	58360	58050	56210	--	--	-	-	-	-
Com_816_pos	LPC(1-acyl 18:1)	Phospholipid	POS	521.67	C26H52NO7P	12.76	82010000	76060000	82730000	43670000	25840000	32760000	108300000	80250000	96190000	68650000	64820000	66740000	69370000	67400000	68330000	--	--	-	-	-	-
Com_817_pos	LPC(1-acyl 18:2)	Phospholipid	POS	519.65	C26H50NO7P	12.18	68900000	81060000	80080000	56760000	33740000	42020000	95450000	75420000	98220000	70410000	68080000	53570000	70110000	67430000	70230000	--	--	-	-	-	-
Com_818_pos	LPC(1-acyl 16:1)	Phospholipid	POS	493.61	C24H48NO7P	11.54	170600	187000	177500	136200	61880	112400	320300	199800	285400	218700	197300	171400	203400	227500	217200	--	--	-	-	-	-
Com_819_pos	LPC(1-acyl 16:2)	Phospholipid	POS	491.6	C24H46NO7P	10.99	53820	78310	55080	76670	30910	41830	77820	81850	100700	59240	66270	53690	75640	62950	54540	--	--	-	-	-	-
Com_820_pos	L-Mimosine	Amino Acid And Derivatives	POS	198.176	C8H10N2O4	5.01	8303	4260	4989	4185	7691	7096	15790	14310	14440	16130	9194	13860	6257	7558	7981	191936-12-6	HMDB0031398	-	-	-	-
Com_821_pos	LPC(1-acyl 16:0)	Phospholipid	POS	495.63	C24H50NO7P	12.59	176400000	184500000	158600000	105300000	70600000	78480000	134800000	110600000	156800000	119800000	113200000	103800000	125600000	117900000	119700000	--	--	-	-	-	-
Com_822_pos	Limocitrin O-hexoside	Flavonoids	POS	508.43	C23H24O13	0.97	4901000	6237000	2694000	1258000	715400	1156000	6050000	4103000	4415000	2464000	1784000	1478000	4022000	3905000	3731000	--	--	-	-	-	-
Com_823_pos	L-Homocystine	Amino Acid And Derivatives	POS	268.354	C8H16N2O4S2	2.5	3670000	3944000	2274000	2440000	1570000	1949000	5293000	3588000	4530000	3821000	3570000	3264000	3333000	3328000	3587000	626-72-2	HMDB0000676	C01817	ko00270//Cysteine and methionine metabolism	Amino acid metabolism	Metabolism
Com_824_pos	Imidazole-4-acetate	Organoheterocyclic compounds	POS	126.1	C5H6N2O2	0.96	5329000	5601000	3757000	3463000	2770000	2959000	7725000	5897000	5962000	5093000	3764000	3060000	6055000	4608000	4942000	645-65-8	HMDB0002024	C02835	ko01100//Metabolic pathways;ko00340//Histidine metabolism	Amino acid metabolism;Global and overview maps	Metabolism
Com_825_pos	Nicotinic acid adenine dinucleotide	Nucleotide And Its Derivates	POS	663.2	C21H28N7O14P2	1.04	23910	75470	18050	2168	9474	13959	21534	2122	15173	2588	18428	18236	21820	27080	22840	6450-77-7	HMDB0001179	C00857	ko01100//Metabolic pathways;ko00760//Nicotinate and nicotinamide metabolism	Global and overview maps;Metabolism of cofactors and vitamins	Metabolism
Com_826_pos	Isoquinoline	Isoquinolines and derivatives	POS	129.1	C9H7N	4.87	29290	49690	32370	15600	13850	21160	3232	10750	3089	3702	7516	13659	12760	7382	11900	119-65-3	HMDB0034244	-	-	-	-
Com_827_pos	5-methoxyindole-3-carbaldehyde	Indoles and derivatives	POS	175.1	C10H9NO2	11.35	222900	191800	121400	96250	125000	109100	160400	200600	145900	156200	155900	173900	108600	154800	110700	--	--	-	-	-	-
Com_828_pos	Arabidopyl ketoadipic acid	Organic Acid And Its Derivatives	POS	338.27	C15H14O9	15.19	181000	181700	192400	153600	124200	133400	158200	166400	177200	137600	132600	130900	177700	163000	152800	--	--	-	-	-	-
Com_829_pos	B Eupalinolide	Terpenoids	POS	462.49	C24H30O9	1.11	69920	99660	40440	57040	75270	79090	115400	84420	111200	82500	92820	46970	99290	58710	100200	--	--	-	-	-	-
Com_830_pos	Arabidopyl shikimic acid	Alcohols and polyols	POS	352.29	C16H16O9	13.8	111100	64200	97620	74060	50780	50310	29510	26030	21790	10510	13310	8856	58260	43120	48290	--	--	-	-	-	-
Com_831_pos	(-)-Borneol	Terpenoids	POS	154.249	C10H18O	1.06	11230	42930	52090	11830	22050	23530	127700	122300	100100	146900	197200	127900	79970	88930	110100	--	--	-	-	-	-
Com_832_pos	Diethyl glutarate	Fatty Acyls	POS	188.105	C9H16O4	0.67	776000	884400	746900	1157000	1192000	1286000	1516000	1050000	1270000	784800	751100	825100	851200	1131000	945800	-	HMDB0059879	-	-	-	-
Com_833_pos	Methyl Eugenol	Phenylpropanoids	POS	178.23	C11H14O2	10.992	16880	85983	50784	112204	77723	78246	249700	131900	166400	158700	152500	88780	91380	87190	101600	93-15-2	HMDB0031864	C10454	ko00940//Phenylpropanoid biosynthesis	Biosynthesis of other secondary metabolites	Metabolism
Com_834_pos	Methyl linolenate	Fatty Acyls	POS	292.46	C19H32O2	16.057	1851000	1519000	1887000	460700	280800	215200	2675000	1514000	3797000	2091000	1619000	1837000	1735000	1539000	1459000	-	HMDB0254600	-	-	-	-
Com_835_pos	Methyl linoleate	Fatty Acyls	POS	294.47	C19H34O2	13.221	798500	445900	607900	1150000	456500	541900	613700	560800	435300	370900	349100	248800	590900	580300	481700	112-63-0	HMDB0034381	-	-	-	-
Com_836_pos	SDMA	Amino Acid And Derivatives	POS	202.25	C8H18N4O2	0.913	2865000	2804000	907700	1375000	921400	927000	154900	61450	71460	38220	28020	35720	908100	915700	867600	30344-00-4	HMDB0003334	-	-	-	-
Com_837_pos	IAA-Glu	Phytohormones	POS	304.298	C15H16N2O5	0.72	9430	7159	3046	13730	29570	24550	4989	7170	4174	10320	4858	14470	7483	7987	8273	-	HMDB0304379	-	-	-	-
Com_838_pos	Inosine-5'-monophosphate	Nucleotide And Its Derivates	POS	348.206	C10H13N4O8P	1.05	192000	306200	82660	221300	221500	217800	250200	249100	270700	176100	142100	121300	243800	215400	234100	131-99-7	HMDB0000175	C00130	ko01100//Metabolic pathways;ko01110//Biosynthesis of secondary metabolites;ko00230//Purine metabolism	Global and overview maps;Nucleotide metabolism	Metabolism
Com_839_pos	Irisolidone 7-O-beta-d-glucoside	Flavonoids	POS	476.43	C23H24O11	0.97	48680	35310	32190	34490	18940	32610	221000	200800	191500	177000	106100	97860	143700	136200	132300	--	--	-	-	-	-
Com_840_pos	Tryptamine	Indoles and derivatives	POS	160.22	C10H12N2	5.205	22630	14010	12290	36420	33650	57610	51690	53040	46030	50510	31740	40640	40830	45220	39720	61-54-1	HMDB0000303	C00398	ko01100//Metabolic pathways;ko01110//Biosynthesis of secondary metabolites;ko00380//Tryptophan metabolism;ko00901//Indole alkaloid biosynthesis	Amino acid metabolism;Biosynthesis of other secondary metabolites;Global and overview maps	Metabolism
Com_841_pos	5-Aminolevulinic acid	Carbohydrates And Its Derivatives	POS	131.13	C5H9NO3	0.872	67450	55810	23920	65680	52280	94160	12310	22740	16880	4012	20500	12020	46670	23030	39380	106-60-5	HMDB0001149	C00430	ko01100//Metabolic pathways;ko01110//Biosynthesis of secondary metabolites;ko01120//Microbial metabolism in diverse environments;ko02010//ABC transporters;ko00260//Glycine, serine and threonine metabolism;ko00860//Porphyrin metabolism	Amino acid metabolism;Global and overview maps;Membrane transport;Metabolism of cofactors and vitamins	Environmental Information Processing;Metabolism
Com_842_pos	Isoferulic Acid	Cinnamic acids and derivatives	POS	194.18	C10H10O4	7.008	336800	404100	206400	455100	357300	359800	903300	487244	1095000	807900	1425000	1059000	567800	426600	528500	25522-33-2	HMDB0000955	-	-	-	-
Com_843_pos	Poricoic acid A	Terpenoids	POS	498.703	C31H46O5	6.04	105700	155900	28250	40240	18240	31850	11710	9231	5578	7831	5097	22329	29410	37360	33270	--	--	-	-	-	-
Com_844_pos	Homoplantaginin	Flavonoids	POS	462.403	C22H22O11	7.186	258500	564000	129300	102500	68680	75640	462100	395100	352900	358200	258400	36710	239000	314700	272100	--	--	-	-	-	-
Com_845_pos	7-Hydroxy-4-methyl-8-nitrocoumarin	Coumarins and derivatives	POS	221.166	C10H7NO5	9.743	125500	154500	72870	142200	90340	201200	323900	129100	155000	134400	88120	346700	172000	190500	66460	--	--	-	-	-	-
Com_846_pos	6-Hydroxy-4-methylcoumarin	Coumarins and derivatives	POS	176.169	C10H8O3	7.104	89220	170500	44870	43440	37300	51370	92600	125700	66160	113500	36810	49851	35370	53470	45880	--	--	-	-	-	-
Com_847_pos	Palmitoylethanolamide	Organic Acid And Its Derivatives	POS	299.492	C18H37NO2	14.41	402700	421500	385400	253900	162400	194200	1853000	1386000	1913000	2160000	2065000	2285000	1104000	1125000	1010000	544-31-0	HMDB0002100	-	-	-	-
Com_848_pos	Polygodial	Terpene	POS	234.334	C15H22O2	12.92	1969000	1975000	1949000	1867000	1731000	1999000	1927000	1966000	1990000	2128000	2019000	2001000	2032000	1855000	1900000	-	HMDB0256673	-	-	-	-
Com_849_pos	p-Nitroaniline	Benzene and substituted derivatives	POS	138.124	C6H6N2O2	2.02	245000	183300	213600	139900	121100	147400	375500	341700	435200	317200	335000	362500	273700	261000	287900	-	HMDB0246529	-	-	-	-
Com_850_pos	1,2-Benzenedicarboxylic acid	Benzoic acids and derivatives	POS	166.131	C8H6O4	4.11	191200	210000	129400	151600	118400	130100	20690	21660	24570	7606	11870	9223	85980	96680	74630	88-99-3	HMDB0002107	C01606	ko01100//Metabolic pathways;ko01120//Microbial metabolism in diverse environments;ko02010//ABC transporters;ko01220//Degradation of aromatic compounds	Global and overview maps;Membrane transport	Environmental Information Processing;Metabolism
Com_851_pos	p-Coumaraldehyde	Phenylpropanoids and polyketides	POS	148.159	C9H8O2	0.89	933900	1391000	400800	423800	320500	298000	146858	120361	158807	119427	145013	106218	329700	281700	282900	20711-53-9	HMDB0040986	C05608	ko01100//Metabolic pathways;ko01110//Biosynthesis of secondary metabolites;ko00940//Phenylpropanoid biosynthesis	Biosynthesis of other secondary metabolites;Global and overview maps	Metabolism
Com_852_pos	(+-)-Baclofen	Amino Acid And Derivatives	POS	213.661	C10H12ClNO2	9.22	674200	482200	378300	484800	432200	465200	567800	419400	586400	430000	504900	454400	472100	493900	506600	--	--	-	-	-	-
Com_853_pos	Pyridoxine di-O-hexoside	Vitamins	POS	493.465	C20H31NO13	0.97	148200	84500	43510	90650	48400	48860	157900	87300	91710	63920	48330	34770	68520	81200	84780	--	--	-	-	-	-
Com_854_pos	N-Hydroxyl-tryptamine	Amino Acid And Derivatives	POS	176.215	C10H12N2O	0.88	129300	148900	110000	134200	76390	77960	7863	13700	7926	28330	13010	17340	59010	57890	62920	-	HMDB0255154	C17203	ko01100//Metabolic pathways;ko00380//Tryptophan metabolism	Amino acid metabolism;Global and overview maps	Metabolism
Com_855_pos	8-C-hexosyl chrysoeriol O-hexoside	Flavonoids	POS	624.552	C28H32O16	0.92	12810	17120	8947	40090	40260	35430	402400	300800	271600	184100	103300	68260	178700	209800	175000	--	--	-	-	-	-
Com_856_pos	Tricin O-glycerol	Flavonoids	POS	404.37	C20H20O9	14.58	3390	2151	4770	1268	2542	2729	3960	4820	5757	10250	4811	3830	3736	5358	4229	--	--	-	-	-	-
Com_857_pos	Chrysoeriol 8-C-hexoside	Flavonoids	POS	462.404	C22H22O11	6.51	55310	147000	21750	27990	25790	46740	68300	36320	48810	27800	23930	9244	53520	52310	51970	--	--	-	-	-	-
Com_858_pos	Rotenone	Organoheterocyclic compounds	POS	394.42	C23H22O6	11.91	461600	464500	642600	297900	244200	119300	414400	318700	469900	340975	215300	245555	355200	288700	334300	83-79-4	HMDB0034436	C07593	ko01110//Biosynthesis of secondary metabolites;ko00943//Isoflavonoid biosynthesis	Biosynthesis of other secondary metabolites;Global and overview maps	Metabolism
Com_859_pos	Costunolide	Terpenoids	POS	232.32	C15H20O2	12.083	19120	18950	17210	12810	19590	17950	15840	16240	20090	8743	17280	18870	16250	15630	11220	553-21-9	HMDB0036688	C09382	ko01110//Biosynthesis of secondary metabolites;ko00909//Sesquiterpenoid and triterpenoid biosynthesis	Global and overview maps;Metabolism of terpenoids and polyketides	Metabolism
Com_860_pos	thiamine phosphate	Nucleotide And Its Derivates	POS	380.787	C12H18ClN4O4PS	0.84	21710	19500	13900	10850	10820	4615	12345	12880	10802	15785	14700	10843	4128	5141	3057	495-23-8	HMDB0002666	C01081	ko01100//Metabolic pathways;ko00730//Thiamine metabolism	Global and overview maps;Metabolism of cofactors and vitamins	Metabolism
Com_861_pos	dGMP	Nucleotide And Its Derivates	POS	347.221	C10H14N5O7P	1.04	25840	43040	45580	17200	12350	12040	17030	15000	14490	11980	16560	25440	15200	15110	18500	902-04-5	HMDB0001044	C00362	ko01100//Metabolic pathways;ko00230//Purine metabolism	Global and overview maps;Nucleotide metabolism	Metabolism
Com_862_pos	LysoPC 20:2	Phospholipid	POS	547.7	C28H54NO7P	13.26	108900	114000	91090	38930	36530	37860	89030	57670	106000	64070	70400	44330	68600	70390	67350	--	--	-	-	-	-
Com_863_pos	gamma-Glutamate-Cysteine	Amino Acid And Derivatives	POS	250.272	C8H14N2O5S	1.44	88090	142800	55810	528100	273200	270700	97506	63163	85039	70862	93653	70132	65350	81680	96520	--	--	-	-	-	-
Com_864_pos	gamma-Glu-Leu	Amino Acid And Derivatives	POS	260.287	C11H20N2O5	5.17	83800	77500	37180	60010	35540	52360	18044	4234	19489	17939	3314	6280	36680	30010	27460	2566-39-4	HMDB0011171	-	-	-	-
Com_865_pos	Resokaempferol 7-O-hexoside	Flavonoids	POS	434.4	C21H20O10	7.08	14060	36780	19830	5368	13675	15030	60980	26750	23380	45490	27290	30643	17160	30900	29900	--	--	-	-	-	-
Com_866_pos	Chrysoeriol 7-O-hexoside	Flavonoids	POS	448.4	C22H22O11	7.2	273600	432800	113600	99650	90310	80640	408100	262200	227500	259000	311000	54560	202300	290500	303200	--	--	-	-	-	-
Com_867_pos	methylLuteolin C-hexoside	Flavonoids	POS	448.4	C22H22O11	0.71	13870	12770	15570	8532	17700	15150	17235	26990	14810	12980	24870	18460	26530	24730	7549	--	--	-	-	-	-
Com_868_pos	2'-O-methyladenosine	Nucleotide And Its Derivates	POS	281.268	C11H15N5O4	4.14	59030	66360	42120	85890	81190	78970	151300	82200	103900	153400	205800	165500	114100	115000	118700	2140-79-6	HMDB0004326	-	-	-	-
Com_869_pos	N-Acetyl-L-leucine	Amino Acid And Derivatives	POS	173.21	C8H15NO3	1.04	1295000	1179000	780700	1959000	1533000	1583000	767400	814400	1247000	840400	794500	809700	1041000	1183000	954600	1188-21-2	HMDB0011756	-	-	-	-
Com_870_pos	2-Phenylglycine	Amino Acid And Derivatives	POS	151.163	C8H9NO2	2.78	1083000	1288000	601400	1333000	946500	1029000	2188000	1524000	2349000	1951000	2230000	2736000	1443000	1534000	1782000	2835-06-05	HMDB0002210	-	-	-	-
Com_871_pos	N-Acetyl-Dl-glutamic acid	Amino Acid And Derivatives	POS	189.166	C7H11NO5	1.84	204300	281400	189000	886600	737600	755300	946700	643600	1024000	685600	714300	828300	589500	621500	623200	--	--	-	-	-	-
Com_872_pos	N6-Succinyl Adenosine	Nucleotide And Its Derivates	POS	383.313	C14H17N5O8	4.54	1277000	1522000	816700	7912000	5039000	4524000	2640000	2374000	2843000	2239000	1737000	2062000	3208000	3000000	2969000	-	HMDB0255303	-	-	-	-
Com_873_pos	N-Acetyl-L-histidine	Amino Acid And Derivatives	POS	197.191	C8H11N3O3	1	1288000	1516000	1300000	1566000	1055000	719500	1870000	672900	1107000	1659000	650200	1138000	1448000	1199000	1190000	2497-02-01	HMDB0032055	-	-	-	-
Com_874_pos	(-)-trans-Carveol	Terpenoids	POS	152.233	C10H16O	0.73	17220	24840	31422	29631	21890	32069	138800	90320	184900	171200	155100	140900	102900	70820	64890	--	--	-	-	-	-
Com_875_pos	2-Hydroxy-6-Aminopurine	Purines and purine derivatives	POS	151.126	C5H5N5O	2.76	1164000	1278000	638000	1430000	1006000	1154000	2229000	1724000	2515000	2016000	2396000	2853000	1690000	1624000	1890000	3373-53-3	HMDB0000403	-	-	-	-
Com_876_pos	Quinone	Carbonyl compounds	POS	108.021	C6H4O2	0.93	2978000	3083000	2276000	2139000	1799000	2093000	4420000	3431000	3623000	2997000	2305000	2112000	3313000	2917000	3136000	106-51-4	HMDB0003364	-	-	-	-
Com_877_pos	Guanosine monophosphate	Nucleotide And Its Derivates	POS	363.058	C10H14N5O8P	1.01	47450	65090	18900	472000	167900	248700	189500	117500	192900	152700	118300	168100	159800	191000	165400	85-32-5	HMDB0001397	C00144	ko01100//Metabolic pathways;ko00230//Purine metabolism	Global and overview maps;Nucleotide metabolism	Metabolism
Com_878_pos	Lactucin	Lactones	POS	276.1	C15H16O5	0.67	52820	58860	35050	97630	75860	78560	85730	42460	86180	57530	77950	42460	92390	64540	64130	1891-29-8	HMDB0035814	-	-	-	-
Com_879_pos	DL-threitol	Sugar Alcohols	POS	122.058	C4H10O4	0.67	2416000	2217000	1466000	2211000	2107000	2094000	2234000	1727000	2463000	1460000	1445000	1562000	3583000	1874000	1916000	--	--	-	-	-	-
Com_880_pos	Enterodiol	Lignans	POS	302.152	C18H22O4	16.98	454700	399500	407000	320500	362200	365100	455800	409200	560700	591100	362900	352400	438200	441200	358600	80226-00-2	HMDB0005056	-	-	-	-
Com_881_pos	Methionine sulfoxide	Amino Acid And Derivatives	POS	165.046	C5H11NO3S	0.75	232500	158600	119900	91410	115000	100500	30333	13930	19970	23681	19863	20735	68200	35240	55040	3226-65-1	HMDB0002005	C02989	ko01100//Metabolic pathways;ko00270//Cysteine and methionine metabolism	Amino acid metabolism;Global and overview maps	Metabolism
Com_882_pos	5-Hydroxyindole-3-acetic acid	Indoles and derivatives	POS	191.058	C10H9NO3	5.58	72270	50720	65290	100465	65828	69616	340500	229400	241200	298100	475200	329400	175000	196600	192000	54-16-0	HMDB0000763	C05635	ko01100//Metabolic pathways;ko00380//Tryptophan metabolism	Amino acid metabolism;Global and overview maps	Metabolism
Com_883_pos	(5-L-Glutamyl)-L-amino acid	Amino Acid And Derivatives	POS	218.09	C8H14N2O5	1.01	202600	215100	63380	209900	143400	160400	22400	24539	30120	24130	15760	33680	95640	84570	59420	--	--	-	-	-	-
Com_884_pos	Picolinic acid	Pyridines and derivatives	POS	123.11	C6H5NO2	1.467	1454000	1569000	1245000	12250000	10080000	9768000	11920000	9917000	15940000	13860000	10960000	9325000	10200000	8393000	11740000	98-98-6	HMDB0002243	C10164	ko01100//Metabolic pathways;ko00380//Tryptophan metabolism	Amino acid metabolism;Global and overview maps	Metabolism
Com_885_pos	Isonicotinic acid	Vitamins	POS	123.11	C6H5NO2	1.029	9369000	11560000	7709000	7203000	6791000	7650000	4551000	2944000	4996666	5012000	5706000	5840000	7594000	5350000	5419000	55-22-1	HMDB0060665	-	-	-	-
Com_886_pos	D-Arabitol	Sugar Alcohols	POS	152.15	C5H12O5	0.926	86590000	79250000	37010000	36870000	46520000	37040000	1217000	1193000	1357000	685700	667600	589200	26650000	26190000	26550000	7643-75-6	HMDB0001851	C01904	ko01100//Metabolic pathways;ko00040//Pentose and glucuronate interconversions	Carbohydrate metabolism;Global and overview maps	Metabolism
Com_887_pos	5-Methylcytidine	Nucleotide And Its Derivates	POS	257.24	C10H15N3O5	1.036	36390	43660	17820	54790	31270	27700	67660	37440	63400	40090	71140	79970	56430	57080	33950	2140-61-6	HMDB0000982	-	-	-	-
Com_888_pos	6-Hydroxynicotinic acid	Pyridines and derivatives	POS	139.11	C6H5NO3	2.908	24780	25620	22950	50790	46400	35270	53010	50300	75540	49810	56570	76720	57340	51070	54460	5006-66-6	HMDB0002658	C01020	ko01100//Metabolic pathways;ko01120//Microbial metabolism in diverse environments;ko00760//Nicotinate and nicotinamide metabolism	Global and overview maps;Metabolism of cofactors and vitamins	Metabolism
Com_889_pos	Docosanoic acid	Fatty Acyls	POS	340.584	C22H44O2	1.08	145900	186900	158500	171100	146400	98100	141200	119500	117500	155700	141800	158400	112800	116900	140300	-	HMDB0304269	C08281	ko01040//Biosynthesis of unsaturated fatty acids;ko00073//Cutin, suberine and wax biosynthesis	Lipid metabolism	Metabolism
Com_890_pos	DL-threo-beta-Methylaspartic acid	Amino Acid And Derivatives	POS	147.129	C5H9NO4	0.89	43850	34870	23460	9885	13490	14970	19106	16836	14509	15739	3147	15996	9149	21100	11960	--	--	-	-	-	-
Com_891_pos	D-Sorbitol	Sugar Alcohols	POS	182.172	C6H14O6	0.89	383300	229000	131200	96310	115400	235800	152600	124400	117100	196300	84190	55350	241000	172200	208600	50-70-4	HMDB0000247	C00794	ko01100//Metabolic pathways;ko02010//ABC transporters;ko00052//Galactose metabolism;ko00051//Fructose and mannose metabolism	Carbohydrate metabolism;Global and overview maps;Membrane transport	Environmental Information Processing;Metabolism
Com_892_pos	Dl-2-Aminooctanoic Acid	Amino Acid And Derivatives	POS	159.226	C8H17NO2	1.23	1893000	1848000	1496000	1379000	1136000	1077000	597700	374000	517900	553500	454500	481100	1013000	948600	925000	644-90-6	HMDB0000991	-	-	-	-
Com_893_pos	Synephrine	Phenols And Its Derivatives	POS	167.21	C9H13NO2	1.039	9878	18570	18290	14890	7712	17160	26090	31980	38180	36180	31840	32270	25100	24150	31100	1994-07-05	HMDB0004826	-	-	-	-
Com_894_pos	Kaempferol-3-O-rutinoside	Flavonoids	POS	594.526	C27H30O15	6.51	46030	153400	17940	29110	10270	14730	71730	80730	44280	41470	44340	39037	60110	62490	57420	17297-56-2	HMDB0037574	C21833	ko01110//Biosynthesis of secondary metabolites;ko00944//Flavone and flavonol biosynthesis	Biosynthesis of other secondary metabolites;Global and overview maps	Metabolism
Com_895_pos	Prim-O-glucosylcimifugin	Carbohydrates And Its Derivatives	POS	468.457	C22H28O11	6.25	253200	246000	203900	112300	87000	98870	80980	82040	85870	42820	35070	50870	94710	94950	120000	-	HMDB0256772	-	-	-	-
Com_896_pos	Oroxin A	Flavonoids	POS	432.378	C21H20O10	7.56	17030	40750	13770	8356	6880	10160	16020	33060	29620	19710	14460	16776	10490	31180	29680	--	--	-	-	-	-
Com_897_pos	Sinapine	Cinnamic acids and derivatives	POS	310.37	C16H24NO5	5.75	731700	1099000	825800	601200	435700	498800	4717000	3543000	4267000	3567000	3760000	2238000	2320000	2208000	2292000	84123-22-8	HMDB0029379	C00933	ko01110//Biosynthesis of secondary metabolites;ko00940//Phenylpropanoid biosynthesis	Biosynthesis of other secondary metabolites;Global and overview maps	Metabolism
Com_898_pos	Sattabacin	Benzene and substituted derivatives	POS	206.28	C13H18O2	6.12	44120	79310	45640	26900	36560	26563	97910	61600	77870	92450	65480	43040	62820	51540	53140	--	--	-	-	-	-
Com_899_pos	S-Methyl-L-cysteine	Amino Acid And Derivatives	POS	135.185	C4H9NO2S	1.04	1012000	1049000	488000	843800	531200	587500	3717000	3197000	3080000	4046000	4337000	2908000	2614000	2298000	2256000	-	HMDB0302211	C22040	ko02010//ABC transporters	Membrane transport	Environmental Information Processing
Com_900_pos	3-Methylxanthine	Purines and purine derivatives	POS	166.137	C6H6N4O2	4.73	3554	4607	15943	26096	11920	2405	58070	36100	45220	74260	120000	79130	34820	30610	32110	1076-22-8	HMDB0001886	C16357	ko01100//Metabolic pathways;ko01110//Biosynthesis of secondary metabolites;ko01120//Microbial metabolism in diverse environments;ko00232//Caffeine metabolism	Biosynthesis of other secondary metabolites;Global and overview maps	Metabolism
Com_901_pos	Tomatidenol	Steroids and steroid derivatives	POS	413.636	C27H43NO2	12.27	134500	107700	133000	183600	99740	135000	137200	142300	119600	123700	122300	100500	119100	143800	124700	227758-58-9	HMDB0035285	-	-	-	-
Com_902_pos	8-C-hexosyl-apigenin O-hexosyl-O-hexoside	Flavonoids	POS	756.669	C33H40O20	0.9	10070	22760	4775	18900	15679	8490	94340	69630	89830	54060	37400	29790	56690	32900	31840	--	--	-	-	-	-
Com_904_pos	dCMP	Nucleotide And Its Derivates	POS	307.197	C9H14N3O7P	1.06	7772	9039	79225	4524	7498	9032	261600	145100	340000	263700	299400	289000	169000	135500	150200	1032-65-1	HMDB0001202	C00239	ko01100//Metabolic pathways;ko00240//Pyrimidine metabolism	Global and overview maps;Nucleotide metabolism	Metabolism
Com_905_pos	3'-Aenylic Acid	Nucleotide And Its Derivates	POS	347.221	C10H14N5O7P	5.13	18860	26410	8769	46270	23290	26010	12750	12192	8497	14512	12991	11107	24800	15290	9831	--	--	-	-	-	-
Com_906_pos	8-Hydroxy-2-Deoxyguanosine	Nucleotide And Its Derivates	POS	283.241	C10H13N5O5	0.96	7146	17410	10744	8012	10010	12610	30600	10020	38800	17520	20890	17520	24670	18740	5498	88847-89-6	HMDB0003333	-	-	-	-
Com_907_pos	2-Deoxy-D-galactose	Carbohydrates And Its Derivatives	POS	164.156	C6H12O5	0.69	243200	240800	202700	283900	279100	269600	365000	244400	317700	203800	181100	220600	276600	281900	286400	25494-04-6	HMDB0012327	-	-	-	-
Com_908_pos	2'-Deoxyguanosine-5'-monophosphate	Nucleotide And Its Derivates	POS	347.221	C10H14N5O7P	1.66	50295	52315	39831	9179	4096	5008	131100	111600	140900	147500	196100	194000	94510	88170	113000	--	--	-	-	-	-
Com_909_pos	1-Methylguanosine	Nucleotide And Its Derivates	POS	297.267	C11H15N5O5	4.04	79020	96820	60440	60350	24810	43020	120500	81260	86810	79750	96240	147800	78750	101800	86040	2140-65-0	HMDB0001563	-	-	-	-
Com_910_pos	dAMP	Nucleotide And Its Derivates	POS	331.222	C10H14N5O6P	1.47	728300	654600	373900	404000	233900	329000	425500	341000	471900	427000	660900	582100	411300	464400	466400	653-63-4	HMDB0000905	C00360	ko01100//Metabolic pathways;ko00230//Purine metabolism	Global and overview maps;Nucleotide metabolism	Metabolism
Com_911_pos	Oleamide	Fatty Acyls	POS	281.477	C18H35NO	15.12	193900000	158200000	194300000	69360000	62190000	54170000	244100000	163800000	325800000	217900000	191500000	196600000	177600000	167000000	153500000	-	HMDB0247607	-	-	-	-
Com_912_pos	N-Lauryldiethanolamine	Amines	POS	273.455	C16H35NO2	9.62	19050	17560	9958	17760	10020	6890	18910	12700	16010	16820	7525	12770	15780	12720	14790	--	--	-	-	-	-
Com_913_pos	p-Coumaroylagmatine	Cinnamic acids and derivatives	POS	276.334	C14H20N4O2	12.15	891800	668500	698000	644500	680200	673000	625200	545100	610800	562300	592200	561600	694000	643600	550300	--	--	C04498	ko01100//Metabolic pathways;ko00330//Arginine and proline metabolism	Amino acid metabolism;Global and overview maps	Metabolism
Com_914_pos	Nicotianamine	Amino Acid And Derivatives	POS	303.312	C12H21N3O6	0.86	3291000	3131000	1522000	3057000	2408000	2575000	682800	630900	1285000	711900	791800	596700	1699000	1919000	1921000	-	HMDB0255025	C05324	ko01100//Metabolic pathways;ko01110//Biosynthesis of secondary metabolites;ko00270//Cysteine and methionine metabolism	Amino acid metabolism;Global and overview maps	Metabolism
Com_915_pos	Nicotinate ribonucleoside	Carbohydrates And Its Derivatives	POS	255.224	C11H13NO6	1.04	550000	642600	321300	488700	402300	276800	10610	14070	20830	31288	22850	11280	202000	234500	143300	4013-06-03	HMDB0006809	C05841	ko01100//Metabolic pathways;ko00760//Nicotinate and nicotinamide metabolism	Global and overview maps;Metabolism of cofactors and vitamins	Metabolism
Com_916_pos	NG,NG-Dimethyl-L-arginine	Amino Acid And Derivatives	POS	202.254	C8H20Cl2N4O2	0.93	3228000	3653000	1017000	1616000	1255000	1148000	97760	70050	110600	180603	60380	38070	1221000	1039000	1081000	30315-93-6	HMDB0001539	-	-	-	-
Com_917_pos	N-Feruloylserotonin	Phenolamides	POS	352.384	C20H20N2O4	12.14	83610	43640	79470	41560	15990	15380	48440	41930	57630	16290	18960	31260	43830	40130	46880	68573-23-9	HMDB0032759	-	-	-	-
Com_918_pos	4-Nitrophenol	Phenols And Its Derivatives	POS	139.027	C6H5NO3	10.93	3928000	4111000	4031000	3566000	3589000	3712000	3981000	3762000	3841000	3675000	3522000	3543000	3175000	3887000	4007000	98-95-3	HMDB0041950	C00870	ko01120//Microbial metabolism in diverse environments	Global and overview maps	Metabolism
Com_919_pos	Methylguanidine	Amines	POS	73.0971	C2H7N3	0.84	88190	82640	49170	78190	61380	44130	253100	198200	267400	232700	229300	322300	180700	179200	167200	471-29-4	HMDB0001522	-	-	-	-
Com_920_pos	2-Methoxybenzoic acid	Organic Acid And Its Derivatives	POS	152.15	C8H8O3	7.168	76420	37570	98940	19780	62140	47490	50660	49230	36230	23200	18220	29522	83560	134400	60230	579-75-9	HMDB0032604	-	-	-	-
Com_921_pos	gamma-Dodecalactone	Lactones	POS	198.302	C12H22O2	4.5	7958	2053	116234	3488	176407	2141	2483000	1257000	1482000	1551000	1219000	981600	820400	785400	812100	--	--	-	-	-	-
Com_922_pos	Ferulic acid O-hexoside	Cinnamic acids and derivatives	POS	356.32	C16H20O9	5.86	1548000	1782000	1170000	567500	369300	375900	643700	799400	1081000	536100	233200	14930	715600	742100	559200	--	--	-	-	-	-
Com_923_pos	Scopoletin	Coumarins and derivatives	POS	192.17	C10H8O4	6.933	46740	193079	95570	133113	100186	110164	517500	346600	457400	298700	290600	199200	286100	248900	300900	92-61-5	HMDB0034344	C01752	ko01110//Biosynthesis of secondary metabolites	Global and overview maps	Metabolism
Com_924_pos	6-Gingerol	Phenols And Its Derivatives	POS	294.39	C17H26O4	10.748	1204000	861000	929400	1574000	1801000	1411000	1897000	1793000	2406000	2493000	2547000	1898000	1357000	1745000	2111000	58253-27-3	HMDB0005783	C10462	ko01110//Biosynthesis of secondary metabolites;ko00945//Stilbenoid, diarylheptanoid and gingerol biosynthesis	Biosynthesis of other secondary metabolites;Global and overview maps	Metabolism
Com_925_pos	Neocnidilide	Organoheterocyclic compounds	POS	194.274	C12H18O2	11.74	59380	27990	20020	50030	37770	36530	11230	15185	20900	29560	13700	15150	27540	15420	22150	4567-33-3	HMDB0034450	-	-	-	-
Com_926_pos	Neotuberostemonine	Alkaloids and derivatives	POS	375.508	C22H33NO4	11.1	21470000	14900000	15280000	12700000	10860000	15850000	19620000	16390000	16220000	14410000	16290000	17580000	13030000	11110000	11030000	--	--	-	-	-	-
Com_927_pos	Nerol	Terpenoids	POS	154.249	C10H18O	9.95	240200	185600	257900	190600	212500	220000	206900	212900	215500	213500	186000	228200	189500	194100	208700	106-24-1	HMDB0035155	-	-	-	-
Com_928_pos	Valepotriate	Terpenoids	POS	422.469	C22H30O8	7.56	23010	18147	13186	10127	7433	6797	15550	3879	9186	33810	22420	11130	8153	4443	6276	18296-44-1	HMDB0034493	-	-	-	-
Com_929_pos	Methyl Nicotinate	Pyridines and derivatives	POS	137.14	C7H7NO2	0.96	74880	101500	61110	51480	43410	65340	176900	136300	114800	162000	167800	158800	103800	103900	105800	93-60-7	HMDB0029806	-	-	-	-
Com_930_pos	Butylphthalide	Organoheterocyclic compounds	POS	190.238	C12H14O2	1.15	14990	24030	9266	12400	13530	11620	16730	17300	6088	8099	31320	3902	14430	14550	12020	--	--	-	-	-	-
Com_931_pos	Auraptene	Terpenoids	POS	298.376	C19H22O3	13.9	24380	18680	28190	15870	9329	7108	10910	2289	4030	18450	14998	14904	9989	15440	13800	495-02-3	HMDB0034054	-	-	-	-
Com_932_pos	N'-Nitrosoanabasine	Alkaloids and derivatives	POS	191.23	C10H13N3O	5.006	13936	12390	16020	11300	4307	2527	9667	23390	23500	22078	17420	17200	21360	10160	18030	1133-64-8	HMDB0041939	-	-	-	-
Com_933_pos	D-Myo-inositol 4-monophosohate	Organic Acid And Its Derivatives	POS	260.136	C6H13O9P	0.92	287000	519600	230000	483200	464900	317800	2187000	1530000	2009000	1740000	1977000	1320000	2664000	1052000	1089000	--	--	-	-	-	-
Com_934_pos	Lysopc 17:0	Phospholipid	POS	509.657	C25H52NO7P	13.17	180200	178200	106600	66820	49000	47210	113500	79190	142200	90940	78050	66710	83850	75660	82870	--	--	-	-	-	-
Com_935_pos	Lysopc 14:0	Phospholipid	POS	467.577	C22H46NO7P	11.37	37880000	26250000	34410000	24960000	14300000	13120000	23900000	22770000	30860000	17320000	19400000	19350000	23850000	23110000	22760000	--	--	-	-	-	-
Com_936_pos	Lysine	Amino Acid And Derivatives	POS	146.188	C6H14N2O2	0.85	16260000	17210000	8362000	9130000	7795000	7832000	456200	406900	528700	257200	268600	266100	5798000	5632000	5589000	10098-89-2	HMDB0301757	-	-	-	-
Com_937_pos	Roseoside	Fatty Acyls	POS	386.437	C19H30O8	1.09	20780	24000	37220	26200	22220	14650	47700	88020	38180	48510	34520	67350	40410	31800	43140	--	--	-	-	-	-
Com_938_pos	Rhodomyrtone	Organoheterocyclic compounds	POS	442.54	C26H34O6	11.33	506000	616100	402000	579300	388700	397400	490400	642200	679100	507600	572900	768600	465900	313500	568700	--	--	-	-	-	-
Com_939_pos	Selgin 5-O-hexoside	Flavonoids	POS	478.4	C22H22O12	0.94	167200	120000	66480	110200	158100	165400	288900	246900	255200	198200	166200	129800	184800	152500	165200	--	--	-	-	-	-
Com_940_pos	methylQuercetin O-hexoside	Flavonoids	POS	478.409	C22H22O12	0.98	98180	119600	73920	89570	103900	110700	631500	432100	454000	335800	365000	391100	360000	334800	338800	--	--	-	-	-	-
Com_941_pos	Methyl oleate	Fatty Acyls	POS	296.488	C19H36O2	1.06	90790	48980	35780	87440	34700	71260	133800	116400	112600	58020	220400	154800	111900	107800	52680	--	--	-	-	-	-
Com_942_pos	methylChrysoeriol 5-O-hexoside	Flavonoids	POS	476.43	C23H24O11	0.97	82950	62720	55810	56440	24150	32700	361300	387400	375800	265900	158500	132300	213300	174800	168300	--	--	-	-	-	-
Com_943_pos	Methyl arachidonate	Fatty Acyls	POS	318.493	C21H34O2	14.38	9659	4497	7774	3538	5809	1744	2349	9735	7569	12060	9582	13790	6881	6651	6509	2566-89-4	HMDB0062594	-	-	-	-
Com_945_pos	2-Methoxyhexadecanoate	Fatty Acyls	POS	270.451	C17H34O2	0.97	5129000	5486000	3773000	3990000	3340000	2542000	9558000	7250000	7547000	7342000	6689000	5823000	6816000	5867000	6194000	--	--	-	-	-	-
Com_946_pos	Methyl heptadecanoate	Fatty Acyls	POS	284.477	C18H36O2	15.09	26990	20490	26340	14930	11540	14240	31800	24840	33530	25870	22390	28060	28530	24530	24470	--	--	-	-	-	-
Com_947_pos	Fraxinellone	Terpenoids	POS	232.275	C14H16O3	11.429	40302	37126	32136	19458	14466	16873	37410	22780	38660	57580	44900	30990	28650	16850	15200	--	--	-	-	-	-
Com_948_pos	D-beta-Homophenylalanine	Amino Acid And Derivatives	POS	179.216	C10H13NO2	5.41	4536	6617	3837	3407	4579	6452	11470	22090	21180	32060	21270	22730	8863	10830	9475	--	--	-	-	-	-
Com_950_pos	D-(+)-Octopine	Amino Acid And Derivatives	POS	246.264	C9H18N4O4	0.73	62760	47260	71330	43380	32530	21900	58320	50320	37330	33990	50150	36384	33330	48780	58160	--	--	C04137	ko01100//Metabolic pathways;ko02010//ABC transporters;ko00330//Arginine and proline metabolism	Amino acid metabolism;Global and overview maps;Membrane transport	Environmental Information Processing;Metabolism
Com_951_pos	Cyanidin O-rutinoside	Anthocyanins	POS	595.52	C27H31O15	6.66	37190	104100	7875	25160	21820	18050	80130	64790	68180	62220	35170	33408	41680	43770	26400	--	--	-	-	-	-
Com_952_pos	Patchouli alcohol	Alcohols and polyols	POS	222.37	C15H26O	14.269	22670	20730	16340	6497	14870	8158	19310	9936	21720	17220	10630	8017	19790	27520	24790	-	HMDB0303114	-	-	-	-
Com_953_pos	5-Hydroxymethylfurfural	Carbonyl compounds	POS	126.11	C6H6O3	4.285	1130425	1278686	858275	6960	828658	908080	3997000	2687000	2962000	4117000	4039000	2670000	2334000	2011000	1960000	67-47-0	HMDB0034355	C11101	ko01120//Microbial metabolism in diverse environments	Global and overview maps	Metabolism
Com_954_pos	Sophoricoside	Isoflavonoids	POS	432.38	C21H20O10	7.038	42740	51020	30985	20950	10380	20011	94980	55210	73500	77710	70890	11560	39110	43300	68070	--	--	-	-	-	-
Com_955_pos	1-Methylxanthine	Purines and purine derivatives	POS	166.137	C6H6N4O2	1.07	20978	21033	14564	15266	6628	15023	16190	23070	15450	28630	21020	18120	22060	22540	19470	6136-37-4	HMDB0010738	C16358	ko01100//Metabolic pathways;ko01110//Biosynthesis of secondary metabolites;ko01120//Microbial metabolism in diverse environments;ko00232//Caffeine metabolism	Biosynthesis of other secondary metabolites;Global and overview maps	Metabolism
Com_956_pos	1-Methyladenine	Purines and purine derivatives	POS	149.153	C6H7N5	1.05	152200	179200	109100	128800	53220	138600	177500	183100	178400	239300	284700	206200	135500	151400	163700	5142-22-3	HMDB0011599	-	-	-	-
Com_957_pos	1-Linoleoyl-Rac-Glycerol	Fatty Acyls	POS	354.524	C21H38O4	12.05	59920	29150	31390	19720	11510	21560	50570	28090	39340	26970	24610	34210	35900	21610	33540	--	--	-	-	-	-
Com_958_pos	1-Decanoyl-2-hydroxy-sn-glycero-3-phosphocholine	Cholines	POS	411.5	C18H38NO7P	6.35	75550	63550	77420	121700	95630	79200	123400	106100	127800	75990	93870	88360	91920	88160	84760	--	--	-	-	-	-
Com_959_pos	Leucine	Amino Acid And Derivatives	POS	131.175	C6H13NO2	2.1	1259000	1162000	553100	599400	448300	499200	77130	82070	106000	52640	39470	56110	450700	396000	368200	61-90-5	HMDB0000687	-	-	-	-
Com_960_pos	Oxymatrine	Alkaloids and derivatives	POS	264.368	C15H24N2O2	6.76	40248	30814	27006	19268	13244	18116	64260	48460	30750	8754	13400	21730	11710	30050	16800	--	--	-	-	-	-
Com_961_pos	vasicine	Alkaloids and derivatives	POS	188.229	C11H12N2O	4.86	639000	823100	474900	342400	219400	236800	13880	14430	12810	14220	10120	14340	258600	219900	198400	-	HMDB0256199	-	-	-	-
Com_962_pos	Euphorbia factor L3	Terpenoids	POS	522.629	C31H38O7	14.39	4703	3862	4673	7794	6621	5590	22950	16600	13490	15645	10074	4944	7029	6435	12160	--	--	-	-	-	-
Com_963_pos	Neocryptotanshinone	Quinones	POS	314.376	C19H22O4	12.151	227700	227400	136300	134900	77480	67760	131900	46750	52640	188500	112900	64690	120900	160800	141900	--	--	-	-	-	-
Com_964_pos	Ferruginol	Terpenoids	POS	286.452	C20H30O	12.355	13530	2900	4590	9373	7308	5520	10130	6085	13020	12780	14570	5837	8032	14190	9816	--	--	C09092	ko01110//Biosynthesis of secondary metabolites;ko00904//Diterpenoid biosynthesis	Global and overview maps;Metabolism of terpenoids and polyketides	Metabolism
Com_965_pos	1-Aminocyclopropanecarboxylic acid	Phytohormones	POS	101.1	C4H7NO2	0.894	835500	945100	395700	395600	327300	351800	144600	123900	178500	134400	118500	133200	399200	339800	338300	22059-21-8	HMDB0036458	C01234	ko01100//Metabolic pathways;ko01110//Biosynthesis of secondary metabolites;ko00270//Cysteine and methionine metabolism	Amino acid metabolism;Global and overview maps	Metabolism
Com_966_pos	Trimethylamine N-oxide	Amines	POS	75.11	C3H9NO	0.85	53440	84720	62180	30753	20330	17230	16040	4822	17740	16287	9367	14570	31030	25780	26620	1184-78-7	HMDB0000925	C01104	ko01100//Metabolic pathways;ko01120//Microbial metabolism in diverse environments	Global and overview maps	Metabolism
Com_967_pos	S-Adenosyl-L-homocysteine	Amino Acid And Derivatives	POS	384.411	C14H20N6O5S	1.84	38890	42560	21260	31650	15160	22170	10580	6037	18600	8714	4782	6333	23510	16980	15770	979-92-0	HMDB0000939	C00021	ko01100//Metabolic pathways;ko01230//Biosynthesis of amino acids;ko00270//Cysteine and methionine metabolism	Amino acid metabolism;Global and overview maps	Metabolism
Com_968_pos	Homocysteine	Amino Acid And Derivatives	POS	135.185	C4H9NO2S	0.84	116300	113100	72460	76650	130100	86010	13760	11420	17510	21761	19868	20280	58700	43020	36540	6027-13-0	HMDB0000742	-	-	-	-
Com_969_pos	L-Methionine	Amino Acid And Derivatives	POS	149.212	C5H11NO2S	1.38	548500	508600	166600	314000	371500	468900	41570	20540	25630	43339	19440	11270	243400	151900	150000	59-51-8	HMDB0033951	C00073	ko01100//Metabolic pathways;ko01110//Biosynthesis of secondary metabolites;ko01230//Biosynthesis of amino acids;ko00270//Cysteine and methionine metabolism;ko01210//2-Oxocarboxylic acid metabolism;ko00970//Aminoacyl-tRNA biosynthesis;ko00966//Glucosinolate biosynthesis	Amino acid metabolism;Biosynthesis of other secondary metabolites;Global and overview maps;Translation	Genetic Information Processing;Metabolism
Com_970_pos	Alpha-Linolenic acid	Fatty Acyls	POS	278.435	C18H30O2	12.64	52490000	43190000	48970000	38460000	21520000	22340000	32090000	27220000	26390000	22050000	16770000	17240000	32770000	31580000	30340000	463-40-1	HMDB0001388	C06427	ko01100//Metabolic pathways;ko01110//Biosynthesis of secondary metabolites;ko01040//Biosynthesis of unsaturated fatty acids;ko00592//alpha-Linolenic acid metabolism	Global and overview maps;Lipid metabolism	Metabolism
Com_971_pos	Spermidine derivative	Amines	POS	255.27	C8H21N3O6	14.85	448300	317500	458700	177600	160900	116600	525000	325800	968600	626500	524700	476800	477600	410300	361400	--	--	-	-	-	-
Com_972_pos	S-Sulfo-L-cysteine	Amino Acid And Derivatives	POS	201.221	C3H7NO5S2	0.98	312800	217600	252200	206400	117100	157800	55030	45180	94800	75570	35920	53960	122700	130800	123600	1637-71-4	HMDB0000731	C05824	ko01100//Metabolic pathways;ko01230//Biosynthesis of amino acids;ko00270//Cysteine and methionine metabolism	Amino acid metabolism;Global and overview maps	Metabolism
Com_973_pos	methylApigenin C-pentoside	Flavonoids	POS	416.378	C21H20O9	1.01	52610	26450	37310	23700	27600	25150	137500	100600	88250	99390	115100	62860	72690	54200	75020	--	--	-	-	-	-
Com_974_pos	LPC(1-acyl 18:3)	Phospholipid	POS	517.63	C26H48NO7P	12.59	83060000	85040000	76990000	53480000	38250000	43020000	71310000	59640000	77560000	61290000	59420000	52070000	62730000	61900000	60600000	--	--	-	-	-	-
Com_975_pos	Ferulaldehyde	Polyphenol	POS	178.185	C10H10O3	7.532	90658	80372	65777	30130	32570	17160	271600	176500	214200	209800	345600	309200	139500	173000	158200	20649-42-7	HMDB0141782	C02666	ko01100//Metabolic pathways;ko01110//Biosynthesis of secondary metabolites;ko00940//Phenylpropanoid biosynthesis	Biosynthesis of other secondary metabolites;Global and overview maps	Metabolism
Com_976_pos	di-C,C-hexosyl-apigenin	Flavonoids	POS	594.518	C27H30O15	5.82	8052	17750	6853	9811	16879	12833	6087	7979	10300	8729	8780	6256	8064	8659	8746	--	--	-	-	-	-
Com_977_pos	LysoPC 20:2 (2n isomer)	Phospholipid	POS	547.36	C28H54NO7P	13.26	94700	110200	79300	41700	44730	37540	88210	64790	104100	67100	58560	54410	69400	56180	60830	--	--	-	-	-	-
Com_978_pos	(-)-N-[3',4'-Dihydroxy-(E)-cinnamoyl]-L-glutamic acid	Amino Acid And Derivatives	POS	309.271	C14H15N1O7	16.07	3672000	2778000	3528000	778100	512800	369700	4690000	2802000	6108000	3539000	2918000	3662000	2933000	2734000	2503000	--	--	-	-	-	-
Com_979_pos	(-)-Norepinephrine N-hexoside	Glycosides	POS	331.32	C14H21NO8	1.05	3967000	3614000	1994000	3667000	2250000	1541000	852500	534600	641700	434500	314700	215600	1512000	1269000	1258000	--	--	-	-	-	-
Com_980_pos	1,3-Dimethyluric Acid	Organic Acid And Its Derivatives	POS	196.163	C7H8N4O3	11.73	31440	46350	31840	36030	31590	36870	39300	23350	29850	41580	28250	35870	31280	29710	43990	944-73-0	HMDB0001857	-	-	-	-
Com_981_pos	3,4-Dihydroxybenzaldehyde	Phenols And Its Derivatives	POS	138.12	C7H6O3	5.306	232688	211262	145553	147898	181355	190616	320800	243200	306300	381500	427400	384800	203300	177200	214700	139-85-5	HMDB0059965	C16700	ko00950//Isoquinoline alkaloid biosynthesis	Biosynthesis of other secondary metabolites	Metabolism
Com_982_pos	Maltitol	Fatty Acyls	POS	344.31	C12H24O11	0.914	166700	105900	85530	81080	57150	41160	98110	116000	92690	74440	54740	51690	86770	89750	75870	585-88-6	HMDB0002928	-	-	-	-
Com_983_pos	Sinapinic Acid	Cinnamic acids and derivatives	POS	224.21	C11H12O5	6.865	1958040	2135810	1290980	1548000	1428000	1851000	548722	471000	689100	760600	582700	636200	1116000	774900	812200	7361-90-2	HMDB0034069	-	-	-	-
Com_984_pos	Coumarin	Coumarins and derivatives	POS	146.14	C9H6O2	8.133	8651	4330	10090	7582	5394	11370	9031	14750	4445	7880	17980	9800	17720	6233	15060	91-64-5	HMDB0001218	C05851	ko01110//Biosynthesis of secondary metabolites	Global and overview maps	Metabolism
Com_985_pos	Schisanhenol	Phenylpropanoids	POS	402.481	C23H30O6	12.89	10440	7010	16770	18960	8521	9861	29670	14870	16850	17610	8842	9390	7785	17600	15400	-	HMDB0258169	-	-	-	-
Com_986_pos	Levodopa	Amino Acid And Derivatives	POS	197.19	C9H11NO4	1.019	567200	640100	516200	477800	304200	362300	656500	335900	568500	664800	318300	419700	468400	501500	464400	59-92-7	HMDB0000181	C00355	ko01100//Metabolic pathways;ko01110//Biosynthesis of secondary metabolites;ko00350//Tyrosine metabolism;ko00950//Isoquinoline alkaloid biosynthesis;ko00965//Betalain biosynthesis	Amino acid metabolism;Biosynthesis of other secondary metabolites;Global and overview maps	Metabolism
Com_987_pos	L-Phenylalanine	Amino Acid And Derivatives	POS	165.19	C9H11NO2	4.108	31690000	33290000	21360000	26110000	19570000	21130000	3267000	2435000	3564000	1724000	1543000	1984000	14690000	14070000	13810000	-	HMDB0250791	C00079	ko01100//Metabolic pathways;ko01110//Biosynthesis of secondary metabolites;ko02010//ABC transporters;ko01230//Biosynthesis of amino acids;ko01210//2-Oxocarboxylic acid metabolism;ko00970//Aminoacyl-tRNA biosynthesis;ko00940//Phenylpropanoid biosynthesis;ko00360//Phenylalanine metabolism;ko00400//Phenylalanine, tyrosine and tryptophan biosynthesis;ko00960//Tropane, piperidine and pyridine alkaloid…	Amino acid metabolism;Biosynthesis of other secondary metabolites;Global and overview maps;Membrane transport;Metabolism of other amino acids;Translation	Environmental Information Processing;Genetic Information Processing;Metabolism
Com_988_pos	Nobiletin	Flavones and Flavonols	POS	402.39	C21H22O8	10.518	6654	19110	5963	6387	10770	6392	9468	12010	13700	6447	9038	6470	9631	6744	10530	478-01-3	HMDB0029540	-	-	-	-
Com_989_pos	Tangeretin	Flavones and Flavonols	POS	372.37	C20H20O7	11.41	11980	15420	11430	12290	18910	14960	19680	15090	9487	10060	8960	11590	14190	14410	14350	--	--	-	-	-	-
Com_990_pos	D-Pyroglutamic acid	Amino Acid And Derivatives	POS	129.114	C5H7NO3	1.62	4768000	4386000	2596000	11220000	10410000	11310000	101000000	73940000	92390000	85340000	80460000	74370000	56680000	49710000	50470000	--	--	C02237	ko01100//Metabolic pathways	Global and overview maps	Metabolism
Com_991_pos	2-(Dimethylamino)Guanosine	Nucleotide And Its Derivates	POS	311.294	C12H17N5O5	4.57	22750	28460	7865	22730	18550	16310	70240	63560	71710	87830	91930	112200	66630	49220	60380	--	--	-	-	-	-
Com_992_pos	5-Hydroxylysine	Amino Acid And Derivatives	POS	198.65	C6H15ClN2O3	0.72	26850	27250	28400	16650	26170	15000	15360	7817	10580	9563	11080	7677	23470	14430	21920	-	HMDB0245508	-	-	-	-
Com_993_pos	5-Methyl-dl-tryptophan	Amino Acid And Derivatives	POS	218.252	C12H14N2O2	1.06	219000	346500	65810	272600	180700	207000	12620	28070	21570	12950	17620	13970	94300	130600	100600	--	--	-	-	-	-
Com_994_pos	5-Methoxyindoleacetic acid	Indoles and derivatives	POS	205.21	C11H11NO3	4.87	468900	559200	419400	266400	164000	203800	250100	193400	250100	296285	243771	189000	271000	297300	293000	3471-31-6	HMDB0004096	C05660	ko00380//Tryptophan metabolism	Amino acid metabolism	Metabolism
Com_995_pos	Indole	Indoles and derivatives	POS	117.148	C8H7N	4.87	1295000	1456000	938300	570100	440100	427500	39160	29350	48270	45290	70777	46390	491300	501200	474200	109-97-7	HMDB0035924	C00463	ko01100//Metabolic pathways;ko01110//Biosynthesis of secondary metabolites;ko00380//Tryptophan metabolism;ko00400//Phenylalanine, tyrosine and tryptophan biosynthesis;ko00402//Benzoxazinoid biosynthesis	Amino acid metabolism;Biosynthesis of other secondary metabolites;Global and overview maps	Metabolism
Com_996_pos	methyl oxo pentanoate	Organic Acid And Its Derivatives	POS	130.142	C6H10O3	10.97	1812000	1696000	1801000	1591000	1596000	1553000	1592000	1606000	1752000	1790000	1886000	1790000	1929000	1545000	2167000	--	--	-	-	-	-

## Sheet: TableS2
Table S2 Category statistics for the lower abundance of metabolites
Class	Number
Flavones and Flavonols	19
Phenols And Its Derivatives	19
Vitamins	19
Benzene and substituted derivatives	15
Coumarins and derivatives	15
Alcohols and polyols	13
Benzoic acids and derivatives	11
Purines and purine derivatives	11
Phytohormones	11
Phenolamides	10
Phenylpropanoids and polyketides	9
Phenolic acids	8
Pyridines and derivatives	8
Phenylpropanoids	7
Isoflavonoids	7
Carbonyl compounds	7
Pentose phosphates	6
Flavanones	6
Anthocyanins	6
Tca Cycle	6
Sugar Alcohols	6
Ketones	6
Terpene	6
Glycerolipids	6
Quinolines and derivatives	5
Sugar Acids And Its Derivatives	4
Quinones	4
Steroids and steroid derivatives	4
Lactones	4
Polyphenol	3
Pyrimidines and pyrimidine derivatives	3
Cholines	3
Lignans	2
Glycosides	2
Saponin	1
Anthracenes	1
Tannins	1
Prenol lipids	1
Ethers	1
Xanthone	1
Glycerophospholipids	1
Polyamine	1
Organooxygen compounds	1
Isoquinolines and derivatives	1

## Sheet: TableS3
Table S3 K-means cluster analysis of all metabolites
ID	Compounds	Class	Molecular Weight (Da)	Formula	SPOT	Profile	Control	Stesming	Baking	Frying	Control_1	Control_2	Control_3	Steaming_1	Steaming_2	Steaming_3	Baking_1	Baking_2	Baking_3	Frying_1	Frying_2	Frying_3
Com_1_neg	D-(+)-Cellobiose	Carbohydrates And Its Derivatives	342.3	C12H22O11	ID_0	0	0	-0.92	-0.76	-1.52	9171000	9692000	6902000	5041000	4308000	4258000	5315000	4928000	5003000	3567000	2581000	2826000
Com_49_neg	Narirutin	Flavanones	580.535	C27H32O14	ID_47	0	0	-0.66	0.14	-1.05	8941	19190	3574	8007	4431	7637	15310	12040	7601	7919	4903	2514
Com_62_neg	Lysope 18:0	Phospholipid	479.588	C23H48NO7P	ID_60	0	0	-2.25	-2.04	-3.34	231100	481600	180900	69790	52330	65620	84720	24420	108100	44410	20620	23050
Com_70_neg	Kinsenoside	Carbohydrates And Its Derivatives	264.229	C10H16O8	ID_68	0	0	-1.2	-0.08	-0.82	19720	21320	8000	9966	4715	6703	19360	11990	14920	10890	9235	7682
Com_74_neg	Melibiose	Carbohydrates And Its Derivatives	342.3	C12H22O11	ID_72	0	0	-0.73	-0.67	-1.18	195200000	236100000	167300000	126900000	115900000	119100000	135800000	122500000	117800000	103200000	75960000	85090000
Com_102_neg	N-Acetylornithine	Amino Acid And Derivatives	174.2	C7H14N2O3	ID_100	0	0	-0.38	-0.23	-1.05	44070	38730	30060	32640	32160	21870	34660	26990	34910	18310	14390	21750
Com_146_neg	alpha,alpha-Trehalose	Carbohydrates And Its Derivatives	342.296	C12H22O11	ID_144	0	0	-0.67	-0.63	-1.3	179000000	197600000	152900000	108900000	110300000	114300000	134500000	104700000	103100000	88200000	65380000	61700000
Com_154_neg	Lactose	Carbohydrates And Its Derivatives	342.3	C12H22O11	ID_152	0	0	-0.84	-0.73	-1.53	12380000	13350000	9081000	6975000	6038000	6485000	8232000	6455000	6373000	4990000	3767000	3268000
Com_159_neg	Lactobionic acid	Carbohydrates And Its Derivatives	358.3	C12H22O12	ID_157	0	0	-0.71	-1.16	-1.98	168100	230800	54630	117100	80010	79190	90790	57370	55100	51790	42800	20200
Com_168_neg	Trifolin	Flavonoids	448.101	C21H20O11	ID_166	0	0	-1.66	-0.44	-1.27	155400	358700	85970	81330	28990	78960	183500	132800	124600	127800	109000	12850
Com_216_neg	Coniferin	Carbohydrates And Its Derivatives	342.132	C16H22O8	ID_214	0	0	-0.51	-0.55	-1.16	202000000	208200000	181900000	149400000	122500000	142800000	132200000	136700000	134900000	108500000	89620000	67290000
Com_227_neg	13(S)-HODE;13(S)-Hydroxyoctadeca-9Z,11E-dienoic acid	Fatty Acyls	296.235	C18H32O3	ID_225	0	0	-0.82	-0.76	-1.47	10880000	8796000	10590000	8097000	4347000	4683000	6924000	5274000	5735000	4174000	3244000	3497000
Com_244_neg	Orientin	Flavones and Flavonols	448.377	C21H20O11	ID_242	0	0	-1.01	-0.73	-2	41840	90410	13500	30530	18560	23210	41610	19990	26250	19860	12970	3680
Com_253_neg	Kaempferol 3-O-robinobioside	Flavones and Flavonols	594.159	C27H30O15	ID_251	0	0	-1.63	-0.05	-1.18	126200	255600	70910	70140	22470	53530	188000	133100	115100	114400	80510	5071
Com_272_neg	Isoorientin	Flavones and Flavonols	448.38	C21H20O11	ID_270	0	0	-0.76	-0.46	-2.1	54580	130500	19220	34310	37490	48480	60950	44040	43280	20390	21290	6053
Com_291_neg	beta-D-Lactose	Carbohydrates And Its Derivatives	342.297	C12H22O11	ID_289	0	0	-0.8	-0.74	-1.41	42500000	38340000	31370000	22130000	21690000	20650000	25970000	21610000	19790000	17570000	12870000	11830000
Com_315_neg	Luteolin 7-O-glucoside	Flavonoids	448.38	C21H20O11	ID_313	0	0	-1.93	-0.45	-1.28	204000	516400	120800	101300	52860	66760	254200	186200	173300	190300	143700	11980
Com_318_neg	12,13-EODE	Fatty Acyls	296	C18H32O3	ID_316	0	0	-0.72	-0.64	-1.23	13340000	10880000	12390000	10280000	5684000	6296000	8723000	7233000	7558000	5820000	4795000	5041000
Com_326_neg	Isomaltulose	Carbohydrates And Its Derivatives	342.116	C12H22O11	ID_324	0	0	-0.67	-0.67	-1.32	193100000	217600000	157200000	126300000	117100000	114700000	133500000	108300000	114400000	93890000	67840000	65360000
Com_330_neg	9S-Hydroxy-10E,12Z-octadecadienoic acid	Fatty Acyls	296.235	C18H32O3	ID_328	0	0	-0.75	-0.67	-1.27	13840000	11560000	13090000	10480000	5937000	6453000	9071000	7268000	7772000	5981000	4864000	5164000
Com_355_neg	Sucrose	Carbohydrates And Its Derivatives	342.116	C12H22O11	ID_353	0	0	-0.67	-0.65	-1.42	116900000	132000000	103500000	80120000	65510000	75150000	78680000	73350000	73140000	55350000	47210000	29470000
Com_371_neg	Maltose	Carbohydrates And Its Derivatives	342.3	C12H22O11	ID_369	0	0	-0.96	-0.82	-1.49	9335000	10850000	7120000	4775000	4506000	4802000	5763000	4896000	4859000	3777000	2837000	3094000
Com_385_neg	12(13)-EpOME	Fatty Acyls	296.235	C18H32O3	ID_383	0	0	-0.76	-0.67	-1.25	12960000	11020000	12670000	10040000	5498000	6086000	8621000	7024000	7421000	5793000	4696000	4953000
Com_400_pos	Tianshic acid	Fatty Acyls	347.49	C18H37NO5	ID_398	0	0	-0.85	-0.36	-1.05	420200	582700	455900	315100	197900	296400	483200	305400	349400	282500	230100	191800
Com_415_pos	Chrysoeriol C-hexoside	Flavonoids	462.404	C22H22O11	ID_413	0	0	-1.9	-1.43	-2.63	100200	267100	36500	51820	13630	43050	77680	27450	44560	22090	9940	33314
Com_439_pos	Homocysteic acid	Amino Acid And Derivatives	183.18	C4H9NO5S	ID_437	0	0	-0.61	-0.82	-1.38	92380	102400	52510	57510	71700	33150	60102	39876	40130	38669	28517	28099
Com_447_pos	C-pentosyl-C-hexosyl-apigenin	Flavonoids	564.49	C26H28O14	ID_445	0	0	-1.64	-2.45	-4.49	550400	715800	250200	249800	72520	164100	55050	155100	67790	19990	10050	37268
Com_454_pos	4-Methylaminobutyrate	Amino Acid And Derivatives	117.07	C5H11NO2	ID_452	0	0	-0.57	-0.59	-1.49	23510	31360	22940	22350	8349	21750	15510	14660	21530	6307	9934	11464
Com_460_pos	Feruloylcholine	Cinnamic acids and derivatives	280	C15H22NO4	ID_458	0	0	-0.69	-0.76	-1.15	94460	81070	80610	89530	29300	39890	63320	45210	43080	48390	30080	36810
Com_533_pos	Ergothioneine	Amino Acid And Derivatives	229.299	C9H15N3O2S	ID_531	0	0	-1.39	-1	-1.94	232500	343200	211500	124400	85260	90770	172300	88140	132600	79850	73170	52580
Com_573_pos	N-p-Cinnamoylagmatine	Cinnamic acids and derivatives	260.3	C14H20N4O	ID_570	0	0	-0.73	-0.68	-1.21	568700	487500	545300	438800	257700	267400	378800	321500	299000	261500	204600	225700
Com_604_pos	Picramnioside F	Glycosides	670.614	C33H34O15	ID_601	0	0	-1.78	0.1	-1.23	369300	454400	249500	133400	88330	91730	564800	326500	262500	205600	136900	115500
Com_617_pos	Tanshinone II B	Quinones	310.347	C19H18O4	ID_614	0	0	-0.45	-0.58	-1.04	725900	473700	364900	513700	310600	318000	535400	239000	272600	301700	238200	223600
Com_623_pos	N-Feruloylcadaverine	Phenolamides	278.351	C15H22N2O3	ID_620	0	0	-0.84	-0.74	-1.2	1874000	1419000	1754000	1273000	774700	769400	1134000	900400	979200	834600	664800	703100
Com_650_pos	N-Sinapoyl agmatine	Phenols And Its Derivatives	336.3	C16H24N4O4	ID_647	0	0	-0.63	-0.58	-1.07	72470	66090	74730	56100	40690	40810	58990	41490	42270	37900	34930	29110
Com_655_pos	Luteolin C-hexoside derivative	Flavonoids	448.4	C21H20O11	ID_652	0	0	-0.94	0.26	-0.7	20120	43290	4075	9201	12810	13070	57010	11360	12430	11540	18000	12040
Com_660_pos	Punicic acid	Fatty Acyls	278.3	C18H30O2	ID_657	0	0	-0.83	-0.72	-1.35	60290000	46650000	53390000	42030000	23340000	24930000	38170000	27300000	32150000	23960000	18710000	20100000
Com_661_pos	trans-zeatin N-glucoside	Phytohormones	381.2	C16H23N5O6	ID_658	0	0	-1.07	-0.93	-2.41	70880	101900	163400	71860	41150	47120	61230	60860	54750	31390	17110	14960
Com_663_pos	LysoPC 18:3 (2n isomer)	Phospholipid	517.2	C26H48NO7P	ID_660	0	0	-1.78	-0.62	-1.18	1389000	1538000	525300	386900	231600	383300	922000	574800	746700	610300	573500	334800
Com_714_pos	L-5-Hydroxytryptophan	Indoles and derivatives	220.22	C11H12N2O3	ID_711	0	0	-1.14	-1.85	-3.54	101900	83080	69070	50700	26840	37450	31718	20116	18609	18037	1881	1996
Com_761_pos	Icariside B2	Organooxygen compounds	386.194	C19H30O8	ID_757	0	0	-1.42	-0.88	-2.51	620900	996900	269500	251900	269600	185800	461600	267800	299200	236800	75440	18710
Com_766_pos	Tricin	Flavones and Flavonols	330.289	C17H14O7	ID_762	0	0	-1.14	0.13	-1.07	555800	688000	342200	273800	222780	222500	610700	558200	564200	406200	297200	52580
Com_790_pos	Kojic acid	Organoheterocyclic compounds	142.11	C6H6O4	ID_786	0	0	-1.51	-0.1	-1.38	77977	58085	67615	28095	22840	20713	70830	57490	61690	24070	33320	20700
Com_853_pos	Pyridoxine di-O-hexoside	Vitamins	493.465	C20H31NO13	ID_848	0	0	-0.56	0.29	-0.91	148200	84500	43510	90650	48400	48860	157900	87300	91710	63920	48330	34770
Com_857_pos	Chrysoeriol 8-C-hexoside	Flavonoids	462.404	C22H22O11	ID_852	0	0	-1.16	-0.55	-1.88	55310	147000	21750	27990	25790	46740	68300	36320	48810	27800	23930	9244
Com_858_pos	Rotenone	Organoheterocyclic compounds	394.42	C23H22O6	ID_853	0	0	-1.25	-0.38	-0.97	461600	464500	642600	297900	244200	119300	414400	318700	469900	340975	215300	245555
Com_895_pos	Prim-O-glucosylcimifugin	Carbohydrates And Its Derivatives	468.457	C22H28O11	ID_890	0	0	-1.24	-1.5	-2.45	253200	246000	203900	112300	87000	98870	80980	82040	85870	42820	35070	50870
Com_917_pos	N-Feruloylserotonin	Phenolamides	352.384	C20H20N2O4	ID_911	0	0	-1.5	-0.48	-1.64	83610	43640	79470	41560	15990	15380	48440	41930	57630	16290	18960	31260
Com_920_pos	2-Methoxybenzoic acid	Organic Acid And Its Derivatives	152.15	C8H8O3	ID_914	0	0	-0.72	-0.65	-1.59	76420	37570	98940	19780	62140	47490	50660	49230	36230	23200	18220	29522
Com_922_pos	Ferulic acid O-hexoside	Cinnamic acids and derivatives	356.32	C16H20O9	ID_916	0	0	-1.78	-0.83	-2.52	1548000	1782000	1170000	567500	369300	375900	643700	799400	1081000	536100	233200	14930
Com_952_pos	Patchouli alcohol	Alcohols and polyols	222.37	C15H26O	ID_944	0	0	-1.02	-0.23	-0.74	22670	20730	16340	6497	14870	8158	19310	9936	21720	17220	10630	8017
Com_960_pos	Oxymatrine	Alkaloids and derivatives	264.368	C15H24N2O2	ID_952	0	0	-0.95	0.55	-1.16	40248	30814	27006	19268	13244	18116	64260	48460	30750	8754	13400	21730
Com_970_pos	Alpha-Linolenic acid	Fatty Acyls	278.435	C18H30O2	ID_962	0	0	-0.81	-0.76	-1.37	52490000	43190000	48970000	38460000	21520000	22340000	32090000	27220000	26390000	22050000	16770000	17240000
Com_41_neg	LysoPE 16:0 (2n isomer)	Phospholipid	453.3	C21H44NO7P	ID_39	1	0	-1.45	-2.1	-2.89	15990000	22310000	13110000	6652000	5513000	6596000	4115000	2375000	5480000	2886000	2098000	1972000
Com_42_neg	Mannitol	Carbohydrates And Its Derivatives	182.173	C6H14O6	ID_40	1	0	-1.83	-1.49	-1.68	398300	295700	156300	70400	68020	100000	97110	123100	82890	140900	65370	58590
Com_61_neg	Lysope 16:0	Phospholipid	453.55	C21H44NO7P	ID_59	1	0	-1.46	-2.1	-2.89	16190000	21860000	13140000	6573000	5547000	6531000	4077000	2340000	5547000	2831000	2138000	1926000
Com_151_neg	D-3-Phosphoglyceric acid	Sugar Acids And Its Derivatives	230.021	C3H5H2O7P	ID_149	1	0	-4.58	-3.97	-3.95	2389000	3175000	2087000	123100	80530	116800	175200	149700	163800	158600	206200	129300
Com_156_neg	L-Arabinitol	Sugar Alcohols	152.15	C5H12O5	ID_154	1	0	-1.2	-1.07	-1.2	40290	51910	57750	23560	17820	23890	20180	22110	29340	24480	22410	18330
Com_166_neg	N-Acetyl-D-glucosamine 6-phosphate	Carbohydrates And Its Derivatives	301.188	C8H16NO9P	ID_164	1	0	-0.76	-1.05	-1.11	14730	15490	10540	9445	7048	7526	6783	6180	6776	5765	6237	6920
Com_186_neg	Methylophiopogonanone A	Flavonoids	342.343	C19H18O6	ID_184	1	0	-1.58	-2.1	-1.77	42230	65310	8892	10670	11920	16350	8918	8300	10000	8941	10826	14411
Com_268_neg	3-(2-Naphthyl)-L-alanine	Amino Acid And Derivatives	215.095	C13H13NO2	ID_266	1	0	-0.61	-1.01	-0.51	19730	19250	52570	15260	22150	22390	15850	14420	15100	15900	32220	16210
Com_303_neg	Lysopa 16:0	Phospholipid	410.48	C19H39O7P	ID_301	1	0	-1.17	-0.5	-0.85	295900	330500	255100	170000	107800	114400	225100	156000	242500	184300	160400	144900
Com_323_neg	Pyridoxine 5'-phosphate	Vitamins	249.04	C8H12NO6P	ID_321	1	0	-1.58	-1.68	-1.04	60000	87600	17000	16320	16040	22700	19630	18540	13330	18810	39840	21620
Com_389_neg	Dulcitol	Carbohydrates And Its Derivatives	182.17	C6H14O6	ID_387	1	0	-2	-1.39	-1.78	652100	434100	287100	110000	105800	126600	183900	200900	140100	188800	120800	90230
Com_397_pos	L-Cystathionine	Amino Acid And Derivatives	222.262	C7H14N2O4S	ID_395	1	0	-1.02	-1.73	-1.99	74170	54420	50700	32910	34030	21320	32550	10910	10690	24980	13150	7039
Com_407_pos	1,5-Diaminopentane	Amines	102.116	C5H14N2	ID_405	1	0	-2.2	-2.8	-2.17	285700	214100	140100	70810	25540	42800	36820	8417	46953	27440	64477	50603
Com_430_pos	Kaempferol-3-gentiobioside	Flavonoids	610.525	C27H30O16	ID_428	1	0	-2.12	-2.64	-2.49	135100	124700	28620	30300	17830	18020	16480	20661	8991	26174	2945	22329
Com_481_pos	Lipoamide	Organoheterocyclic compounds	205.341	C8H15NOS2	ID_479	1	0	-1.18	-0.98	-1.44	139400	166700	99490	72850	48440	57860	79349	55060	70526	56902	49352	43566
Com_497_pos	Sibutramine	Benzene and substituted derivatives	279.848	C17H26ClN	ID_495	1	0	-0.8	-0.8	-1.2	71700	75680	69810	52070	37760	35060	51230	38260	35110	34960	23400	36220
Com_508_pos	p-Coumaroylputrescine	Cinnamic acids and derivatives	234.1	C13H18N2O2	ID_506	1	0	-1.82	-2.39	-1.96	98140	114200	207100	30420	34420	54310	15790	30373	33655	37887	35076	34871
Com_513_pos	N'-p-Coumaroyl putrescine	Cinnamic acids and derivatives	234.1	C13H18N2O2	ID_511	1	0	-1.62	-2.12	-2	100800	94890	219900	32630	45020	57160	42822	12570	40542	32499	37447	33865
Com_521_pos	MAG (18:4)	Glycerolipids	350	C21H34O4	ID_519	1	0	-1.44	-0.87	-0.66	85510	40750	63430	28230	22260	19390	34320	35250	34250	57130	29020	33510
Com_540_pos	Cyclen	Amines	172.27	C8H20N4	ID_538	1	0	-3.16	-2.18	-1.98	729000	888200	732100	134900	34360	93220	167100	156400	194500	241200	173800	179600
Com_563_pos	6-Hydroxymethylherniarin	Coumarins and derivatives	206.1	C11H10O4	ID_561	1	0	-1.92	-1.63	-1.53	69220	61580	29230	22830	8460	11110	18290	18122	15254	19742	17044	18630
Com_580_pos	beta-Nicotinamide Mononucleotide	Nucleotide And Its Derivates	334.219	C11H15N2O8P	ID_577	1	0	-2.16	-3.63	-3.3	51640	84530	31930	19970	13530	4150	4222	4698	4666	3031	6551	7506
Com_608_pos	Gallocatechin-gallocatechin	Flavonoids	610.2	C30H26O14	ID_605	1	0	-1.93	-2.65	-1.74	68970	58310	8613	12840	11010	11770	4812	6377	10497	23953	11174	5633
Com_609_pos	C-hexosyl-apigenin C-pentoside	Flavonoids	564.1	C26H28O14	ID_606	1	0	-1.77	-2.82	-2.69	471600	469200	178100	146900	74410	106100	54260	74080	29740	4868	89932	79152
Com_619_pos	Isoimperatorin	Phenylpropanoids	270.28	C16H14O4	ID_616	1	0	-1.24	-0.98	-0.65	110500	100900	56840	49110	35750	29060	71610	28380	36320	99770	46460	24950
Com_620_pos	4',7-Dimethoxyisoflavone	Isoflavonoids	282.29	C17H14O4	ID_617	1	0	-1.94	-1.71	-1.12	58940	24130	24690	11930	6345	9800	15290	7468	10190	33710	10040	5678
Com_636_pos	6-Deoxyfagomine	Alkaloids and derivatives	131.095	C6H13NO2	ID_633	1	0	-1.07	-0.73	-1	508100	421100	204500	176700	203800	161100	255721	215365	214300	197761	198511	170725
Com_746_pos	N-p-Coumaroylputrescine	Cinnamic acids and derivatives	234.29	C13H18N2O2	ID_743	1	0	-1.89	-1.77	-1.23	108100	95210	205900	30860	34030	45240	45771	15680	58250	46491	74606	53456
Com_752_pos	LysoPC 15:0	Phospholipid	481.3	C23H48NO7P	ID_749	1	0	-1.08	-0.48	-0.64	885000	935300	793300	596500	315900	327000	589500	530100	759200	569600	606000	501600
Com_782_pos	Tricin O-malonylhexoside	Flavonoids	578.47	C26H26O15	ID_778	1	0	-1.7	-2.59	-2.05	76880	49110	28710	28820	5696	13170	2478	11653	11510	21776	5143	10560
Com_799_pos	VitaMin U	Vitamins	199.7	C6H14ClNO2S	ID_794	1	0	-1.71	-2.28	-2.89	889800	732100	363500	213600	233400	161000	80336	63710	265400	62440	112900	92954
Com_825_pos	Nicotinic acid adenine dinucleotide	Nucleotide And Its Derivates	663.2	C21H28N7O14P2	ID_820	1	0	-2.2	-1.6	-1.58	23910	75470	18050	2168	9474	13959	21534	2122	15173	2588	18428	18236
Com_861_pos	dGMP	Nucleotide And Its Derivates	347.221	C10H14N5O7P	ID_856	1	0	-1.46	-1.3	-1.08	25840	43040	45580	17200	12350	12040	17030	15000	14490	11980	16560	25440
Com_890_pos	DL-threo-beta-Methylaspartic acid	Amino Acid And Derivatives	147.129	C5H9NO4	ID_885	1	0	-1.41	-1.02	-1.55	43850	34870	23460	9885	13490	14970	19106	16836	14509	15739	3147	15996
Com_891_pos	D-Sorbitol	Sugar Alcohols	182.172	C6H14O6	ID_886	1	0	-0.73	-0.92	-1.15	383300	229000	131200	96310	115400	235800	152600	124400	117100	196300	84190	55350
Com_963_pos	Neocryptotanshinone	Quinones	314.376	C19H22O4	ID_955	1	0	-1.08	-1.35	-0.69	227700	227400	136300	134900	77480	67760	131900	46750	52640	188500	112900	64690
Com_966_pos	Trimethylamine N-oxide	Amines	75.11	C3H9NO	ID_958	1	0	-1.55	-2.38	-2.32	53440	84720	62180	30753	20330	17230	16040	4822	17740	16287	9367	14570
Com_994_pos	5-Methoxyindoleacetic acid	Indoles and derivatives	205.21	C11H11NO3	ID_986	1	0	-1.19	-1.06	-0.99	468900	559200	419400	266400	164000	203800	250100	193400	250100	296285	243771	189000
Com_198_neg	Notoginsenoside R1	Terpenoids	933.141	C47H80O18	ID_196	2	0	-0.66	-0.21	0.38	14339	17638	6265	8372	7940	7847	9311	11690	11960	14680	20610	14430
Com_337_neg	4,5-DCQA Isochlorogenic acid C	Phenols And Its Derivatives	516.458	C25H24O12	ID_335	2	0	-0.23	-0.76	0.63	26264	41075	12253	27064	19107	21546	13310	13150	20540	31540	51190	40570
Com_585_pos	2'-Deoxyinosine 5'-phosphate	Nucleotide And Its Derivates	332.052	C10H13N4O7P	ID_582	2	0	-1.07	-0.71	-0.43	86740	84410	37750	47980	23210	28570	46340	31850	49350	38280	58550	57940
Com_598_pos	O-Feruloyl coumarin	Cinnamic acids and derivatives	322.317	C19H14O5	ID_595	2	0	-0.74	-0.24	1.29	7501	8933	7611	6857	3581	3951	9815	2248	8247	28110	9692	20860
Com_741_pos	Solanidine	Steroids and steroid derivatives	397.636	C27H43NO	ID_738	2	0	-2.03	-1.14	-0.28	1291000	1455000	1044000	79230	275200	571690	703900	459000	551600	758700	1321000	1035000
Com_860_pos	thiamine phosphate	Nucleotide And Its Derivates	380.787	C12H18ClN4O4PS	ID_855	2	0	-1.07	-0.61	-0.42	21710	19500	13900	10850	10820	4615	12345	12880	10802	15785	14700	10843
Com_928_pos	Valepotriate	Terpenoids	422.469	C22H30O8	ID_922	2	0	-1.16	-0.93	0.31	23010	18147	13186	10127	7433	6797	15550	3879	9186	33810	22420	11130
Com_931_pos	Auraptene	Terpenoids	298.376	C19H22O3	ID_925	2	0	-1.14	-2.05	-0.56	24380	18680	28190	15870	9329	7108	10910	2289	4030	18450	14998	14904
Com_5_neg	L-Histidine	Amino Acid And Derivatives	155.15	C6H9N3O2	ID_3	3	0	-0.31	-4.3	-4.78	980800	1014000	432500	816300	601500	533400	32980	46200	44230	28150	29440	30470
Com_33_neg	Allantoin	Organoheterocyclic compounds	158.115	C4H6N4O3	ID_31	3	0	-1.04	-1.92	-3.04	3224000	4090000	2402000	1742000	1386000	1600000	764000	935900	875900	520300	324200	337100
Com_45_neg	Glucosylvitexin	Flavonoids	594.526	C27H30O15	ID_43	3	0	-2.05	-3.25	-4.92	314500	666500	117000	114100	50310	101200	46510	30990	37850	22550	10560	3234
Com_60_neg	Lysope 14:0	Phospholipid	425.5	C19H40NO7P	ID_58	3	0	-1.04	-1.65	-2.26	2640000	2221000	2310000	1606000	935500	948300	693800	630600	957000	475400	469300	549000
Com_63_neg	Lysope 18:1	Phospholipid	479.588	C23H46NO7P	ID_61	3	0	-0.79	-3.74	-4.83	4601000	4853000	3582000	2990000	1764000	2803000	325800	282600	368900	174800	124000	159100
Com_75_neg	D-Panthotenate	Amino Acid And Derivatives	219.235	C9H17NO5	ID_73	3	0	-0.34	-1.9	-2.5	4048000	4785000	4172000	3918000	3142000	3179000	1126000	1007000	1354000	833100	673200	786800
Com_104_neg	D-Glucuronic acid	Carbohydrates And Its Derivatives	194.14	C6H10O7	ID_102	3	0	0.25	-1.42	-1.08	163400	175800	158800	232500	193800	166700	50410	75600	60560	78140	85370	72430
Com_105_neg	Ureidosuccinic acid	Amino Acid And Derivatives	176.13	C5H8N2O5	ID_103	3	0	1.51	-3.85	-4.76	310500	373200	145800	855700	777400	734500	14540	22950	19960	10530	8287	11790
Com_115_neg	D-Galactaric acid	Carbohydrates And Its Derivatives	210.038	C6H10O8	ID_113	3	0	0.96	-4.12	-5.63	825300	1448000	491100	1851000	1671000	1841000	69080	38520	51050	21360	20130	14360
Com_119_neg	3-Ureidopropionate	Organic Acid And Its Derivatives	132.053	C4H8N2O3	ID_117	3	0	-0.63	-4.35	-5.68	3537000	2939000	2131000	1944000	1681000	1920000	162400	125400	135000	65960	45780	56200
Com_126_neg	Ala-trp	Amino Acid And Derivatives	275.303	C14H17N3O3	ID_124	3	0	-0.65	-3.95	-3.75	236100	469700	145800	216700	121700	203900	47170	4197	3660	30252	28946	4013
Com_135_neg	O-Phosphorylethanolamine	Organic Acid And Its Derivatives	141.063	C2H8NO4P	ID_133	3	0	0.8	-2.15	-2.34	268000	333600	247600	593000	441800	444600	62050	54040	74730	50340	66500	50670
Com_138_neg	2-Amino-3-hydroxypropionic acid	Amino Acid And Derivatives	105.09	C3H7NO3	ID_136	3	0	-0.55	-2.54	-2.77	1915000	1882000	1009000	1229000	959600	1094000	315400	245800	266500	228100	212300	261800
Com_173_neg	D-Histidine	Amino Acid And Derivatives	155.155	C6H9N3O2	ID_171	3	0	-0.5	-4.47	-4.75	519000	620000	223000	373000	294500	293500	20740	15680	25010	25350	11240	13880
Com_175_neg	D-Gluconic acid	Carbohydrates And Its Derivatives	196.155	C6H12O7	ID_173	3	0	-1.11	-3.41	-4.13	13610000	12720000	3032000	4601000	4154000	4885000	1104000	792500	859900	842400	411400	419600
Com_176_neg	Aspartate	Amino Acid And Derivatives	133.103	C4H7NO4	ID_174	3	0	-0.48	-2.5	-2.92	14020000	16710000	7660000	7637000	9698000	10230000	2786000	1867000	2131000	1770000	1246000	2064000
Com_177_neg	Dl-Glutamic acid	Amino Acid And Derivatives	147.129	C5H9NO4	ID_175	3	0	-1.75	-5.4	-6.28	15740000	21240000	9506000	5488000	3837000	4520000	423900	369500	309400	219900	131900	245600
Com_180_neg	DL-o-Tyrosine	Amino Acid And Derivatives	181.189	C9H11NO3	ID_178	3	0	-0.77	-4.03	-4.72	705500	934700	481800	499100	356300	388700	40780	38320	50730	32360	25810	22520
Com_181_neg	alpha-Amino-beta-(3-indolyl)-propionic acid	Amino Acid And Derivatives	204.225	C11H12N2O2	ID_179	3	0	-1.34	-5.38	-5.84	952300	1252000	745200	499100	311700	353200	22910	23680	24300	21100	11070	19290
Com_185_neg	Aminomalonic acid	Amino Acid And Derivatives	119.022	C3H5NO4	ID_183	3	0	-0.76	-2.52	-2.93	391600	384500	326200	254300	194800	203100	73830	62740	55500	45680	42820	56190
Com_207_neg	beta-L-Arabinose	Carbohydrates And Its Derivatives	150.13	C5H10O5	ID_205	3	0	-0.16	-1.86	-1.71	100700	133900	81030	108800	77240	96270	28080	28520	30130	33650	40740	21940
Com_213_neg	Allysine	Amino Acid And Derivatives	145.074	C6H11NO3	ID_211	3	0	0.46	-1.82	-1.5	35930	45590	30430	49250	43280	61960	15090	7150	9452	14040	12030	13610
Com_214_neg	4-Hydroxyisoleucine	Amino Acid And Derivatives	147.172	C6H13NO3	ID_212	3	0	-1.75	-5.47	-6.78	17280000	23530000	10830000	6227000	4140000	4954000	381700	323200	460900	170200	99740	199300
Com_257_neg	Tanshinlactone	Steroids and steroid derivatives	264.275	C17H12O3	ID_255	3	0	-0.74	-1.52	-2.64	41270	30040	29250	23110	18960	18190	12560	8885	13610	5204	5736	5138
Com_260_neg	Vitamin B1	Vitamins	300.808	C12H17ClN4OS	ID_258	3	0	-1.22	-5.82	-8.56	4409000	4502000	3180000	2080000	1545000	1579000	53970	93450	66660	14100	9111	8804
Com_262_neg	L-threo-3-Methylaspartate	Amino Acid And Derivatives	147.053	C5H9NO4	ID_260	3	0	-1.74	-5.98	-6.74	19800000	27790000	11710000	7213000	4940000	5585000	312800	281200	345000	182000	138500	235700
Com_263_neg	2,2-Dimethylsuccinic acid	Organic Acid And Its Derivatives	146.058	C6H10O4	ID_261	3	0	-1.06	-5.22	-5.55	483400	485000	307900	208100	201900	201900	8096	12320	13740	7626	8838	10840
Com_280_neg	D-Xylulose	Carbohydrates And Its Derivatives	150.13	C5H10O5	ID_278	3	0	-0.79	-2.81	-2.41	264300	205100	106200	105800	109700	118400	25570	25210	31490	28630	47470	32040
Com_284_neg	L-Proline	Amino Acid And Derivatives	115.131	C5H9NO2	ID_282	3	0	-0.7	-2.2	-3.06	2888000	3006000	2593000	1761000	1558000	1888000	539800	661000	649900	395700	283600	335700
Com_285_neg	Ala-Gln	Amino Acid And Derivatives	217.22	C8H15N3O4	ID_283	3	0	-0.4	-3.12	-2.46	107100	104400	134700	88300	97740	77070	6116	15280	18440	21320	17330	24440
Com_286_neg	Vitamin C	Vitamins	176.12	C6H8O6	ID_284	3	0	0.82	-1.86	-1.39	64130	74200	53950	105400	118500	116100	30277	8518	14060	30923	34141	8217
Com_293_neg	L-Threonine	Amino Acid And Derivatives	119.119	C4H9NO3	ID_291	3	0	-0.68	-2.14	-2.7	554100	581200	379700	359700	279600	307000	126100	122300	94550	67920	69080	95860
Com_294_neg	L-Asparagine	Amino Acid And Derivatives	132.12	C4H8N2O3	ID_292	3	0	-0.72	-4.35	-5.69	18440000	19040000	13050000	9881000	10190000	10610000	920100	760000	791800	348200	226400	407500
Com_295_neg	L-Glutamine	Amino Acid And Derivatives	146.14	C5H10N2O3	ID_293	3	0	-1.06	-4.78	-5.23	694800	785800	494600	353400	268900	327700	27160	18930	25580	14620	18260	19730
Com_299_neg	L-Cysteinesulfinic acid	Organic Acid And Its Derivatives	153.16	C3H7NO4S	ID_297	3	0	-0.17	-1.18	-0.92	46990	61080	27170	48390	27760	43770	22960	17340	19290	22410	19860	29090
Com_332_neg	(7S,8S)-DiHODE	Fatty Acyls	312.23	C18H32O4	ID_330	3	0	0.18	-0.68	-1.24	40550	50520	15810	39860	39790	41280	32070	16050	18440	20090	11940	13140
Com_334_neg	D-Xylonic acid	Organic Acid And Its Derivatives	166.048	C5H10O6	ID_332	3	0	0.08	-2.06	-2	1857000	2620000	647100	1962000	1595000	1849000	427600	362100	438600	503100	352200	424000
Com_349_neg	D-Galactonic acid	Organic Acid And Its Derivatives	196.155	C6H12O7	ID_347	3	0	-1.14	-3.39	-4.23	11590000	10780000	2466000	3938000	3359000	3985000	945600	686500	736200	636100	341600	341700
Com_366_neg	3-N-Methyl-L-histidine	Amino Acid And Derivatives	169.181	C7H11N3O2	ID_364	3	0	0.93	-1.32	-1.38	99200	143700	51570	247000	149800	165600	44000	31440	42860	35590	33700	43650
Com_375_neg	Guanidineacetic acid	Amino Acid And Derivatives	117.054	C3H7N3O2	ID_373	3	0	0.74	-0.8	-0.48	25950	23500	10750	43270	27410	29710	6957	13580	13920	9078	19920	14210
Com_381_neg	N-Acetyl-L-Tryptophan	Amino Acid And Derivatives	246.1	C13H14N2O3	ID_379	3	0	0.36	-0.74	-0.32	21180	38520	14850	39680	22020	33890	15146	12853	16598	16581	22186	20914
Com_394_pos	L-Saccharopine	Amino Acid And Derivatives	276.286	C11H20N2O6	ID_392	3	0	0.93	-3.84	-3.86	189800	332200	82400	384500	356600	407100	14600	17400	10190	18590	12810	10240
Com_395_pos	L-Methionine sulfone	Amino Acid And Derivatives	181.21	C5H11NO4S	ID_393	3	0	-0.95	-4.09	-4.88	13510000	14660000	7454000	7635000	4934000	5849000	766000	558200	766300	414600	361500	432900
Com_396_pos	L-Cysteine-glutathione gisulfide	Amino Acid And Derivatives	426.466	C13H22N4O8S2	ID_394	3	0	1.23	-5.22	-3.67	177900	204500	57380	428100	338300	267000	5437	2637	3696	3210	26837	4467
Com_398_pos	L-Canavanine	Amino Acid And Derivatives	176.174	C5H12N4O3	ID_396	3	0	-1.14	-5.26	-6.19	3520000	3205000	2353000	2023000	851900	1240000	144000	13710	78650	60710	32740	31310
Com_404_pos	N', N''-Caffeoyl, feruloylputrescine	Amines	426.46	C23H26N2O6	ID_402	3	0	1.04	-4.69	-4.76	232300	263800	110900	459700	386300	400200	9434	4081	9962	7952	9271	5219
Com_405_pos	Putrescine	Amines	88.1	C4H12N2	ID_403	3	0	0.65	-0.77	-0.81	373600	352000	185800	233900	610300	590900	189855	147678	198610	175476	187206	157450
Com_408_pos	Maleic acid	Organic Acid And Its Derivatives	116.011	C4H4O4	ID_406	3	0	-0.88	-2.55	-3	5517000	4552000	3213000	2527000	2231000	2442000	858400	584100	822200	594700	528600	532200
Com_409_pos	Phytocassane C	Terpenoids	318.1	C20H30O3	ID_407	3	0	-0.89	-2.65	-3.36	108600	107900	66850	65820	41030	45830	22656	8766	13590	9040	5298	13293
Com_416_pos	Serotonin	Indoles and derivatives	176.215	C10H12N2O	ID_414	3	0	-1.29	-5.48	-6.42	3648000	3530000	2273000	1839000	808900	1223000	129900	13380	67930	54800	24260	31240
Com_417_pos	Sarcosine	Amino Acid And Derivatives	89.093	C3H7NO2	ID_415	3	0	-0.37	-2.66	-2.78	12750000	11490000	7629000	9433000	6596000	8677000	1746000	1484000	1814000	1357000	1360000	1925000
Com_420_pos	R-Aminobutyrate	Organic Acid And Its Derivatives	103.12	C4H9NO2	ID_418	3	0	1.4	-2.97	-3.5	3406000	2475000	1678000	7679000	6034000	6286000	270200	345000	346700	261200	217500	191200
Com_423_pos	Nε,Nε,Nε-trimethyllysine	Amino Acid And Derivatives	188.267	C9H20N2O2	ID_421	3	0	-0.53	-1.31	-1.98	7266000	8256000	3442000	4861000	4134000	4164000	3019000	2089000	2553000	1467000	1756000	1569000
Com_431_pos	Adenosine 5'-Diphosphate	Nucleotide And Its Derivates	427.201	C10H15N5O10P2	ID_429	3	0	-1.23	-2.77	-3.9	209900	420700	94190	123900	78590	105500	38280	32340	35990	22030	20110	6374
Com_432_pos	Aspartic Acid	Amino Acid And Derivatives	133.103	C4H7NO4	ID_430	3	0	-0.11	-2.8	-2.8	12250000	16230000	7125000	8560000	12200000	12200000	1905000	1255000	1947000	1400000	1578000	2121000
Com_433_pos	Ala-gly	Amino Acid And Derivatives	146.144	C5H10N2O3	ID_431	3	0	-0.7	-4.66	-4.11	2348000	2629000	1271000	1336000	1168000	1348000	87560	58300	101000	150400	137700	74280
Com_435_pos	Gly-Phe	Amino Acid And Derivatives	222.24	C11H14N2O3	ID_433	3	0	0.77	-1.08	-1.09	40580	31350	24830	67350	46200	51810	8535	19296	18060	19160	9541	16730
Com_438_pos	Histidine	Amino Acid And Derivatives	155.15	C6H9N3O2	ID_436	3	0	-0.26	-4.43	-5.2	12900000	12650000	6047000	9663000	7536000	9237000	488000	468900	504400	266700	308100	286200
Com_440_pos	Homoserine	Amino Acid And Derivatives	119.119	C4H9NO3	ID_438	3	0	-0.62	-3.55	-3.71	5265000	6430000	2964000	3436000	2801000	3312000	378800	406900	467400	325500	348100	444700
Com_450_pos	Nε-(1-Carboxymethyl)-L-lysine	Amino Acid And Derivatives	204.224	C8H16N2O4	ID_448	3	0	-0.69	-5.91	-5.09	674700	695700	549800	435000	360100	396700	10780	4499	16550	22240	21845	12460
Com_451_pos	N-Methyl-a-aminoisobutyric acid	Amino Acid And Derivatives	117.146	C5H11NO2	ID_449	3	0	-0.89	-3.29	-4.28	10010000	8964000	5022000	5178000	3548000	4203000	882900	615100	957800	329800	409700	494200
Com_452_pos	N-Methyl-L-arginine hydrochloride	Amino Acid And Derivatives	224.688	C7H17ClN4O2	ID_450	3	0	-0.84	-3.39	-3.74	1005000	1264000	455500	537200	468100	511600	83880	80560	95590	77080	61970	65140
Com_457_pos	Pyridoxamine	Pyridines and derivatives	168.09	C8H12N2O2	ID_455	3	0	-0.61	-2.7	-3.12	668800	1048000	470500	580700	433300	422200	94850	82920	158100	80160	57930	113000
Com_473_pos	7-methylguanine	Purines and purine derivatives	165.065	C6H7N5O	ID_471	3	0	-0.35	-3.15	-4.02	7267000	7270000	4868000	5897000	4545000	4733000	770600	548100	864300	392700	354800	452600
Com_474_pos	Asp-glu	Amino Acid And Derivatives	262.217	C9H14N2O7	ID_472	3	0	1.16	-2.11	-3.22	68250	103000	35140	168100	142900	149300	18020	11230	18580	6707	8452	6959
Com_476_pos	Dl-3-Hydroxynorvaline	Amino Acid And Derivatives	133.146	C5H11NO3	ID_474	3	0	-0.06	-3.16	-2.97	13980000	17690000	8519000	10850000	13870000	13750000	1670000	836800	1998000	1473000	1497000	2165000
Com_478_pos	Cycloleucine	Amino Acid And Derivatives	129.157	C6H11NO2	ID_476	3	0	-1.15	-2.97	-3.14	19460000	23140000	8114000	8469000	7055000	7339000	2209000	1789000	2465000	2023000	1932000	1801000
Com_488_pos	N-Acetylputrescine	Amino Acid And Derivatives	130.188	C6H14N2O	ID_486	3	0	-0.75	-2.23	-3.26	804300	1024000	650400	420200	479000	575900	122400	222100	184800	108500	106300	43440
Com_490_pos	N-Acetyl-L-valine	Amino Acid And Derivatives	159.183	C7H13NO3	ID_488	3	0	-0.57	-1.97	-1.97	1728000	2043000	1440000	1456000	1113000	947700	554000	338400	435000	441600	396900	494600
Com_495_pos	6-Aminohexanoic acid	Amino Acid And Derivatives	131.173	C6H13NO2	ID_493	3	0	-1.12	-2.66	-2.11	57480	51360	22350	18280	22430	19840	4714	12672	3369	16504	2745	11055
Com_503_pos	8-Chlro-1-tetrahydronorharmanone	Indoles and derivatives	220.655	C11H9ClN2O	ID_501	3	0	-1.19	-4.88	-5.33	1291000	1214000	863500	589200	440900	448700	38130	35190	41350	29000	26640	28330
Com_507_pos	N',N",N"'-p-coumaroyl-cinnamoyl-caffeoyl spermidine	Phenolamides	583.67	C34H37N3O6	ID_505	3	0	1.61	-1.94	-1.15	34940	28340	19980	129900	67690	55740	6953	11886	2822	7722	17473	12344
Com_510_pos	Agmatine	Amines	130.1	C5H14N4	ID_508	3	0	-0.59	-2.64	-4.13	667100	720300	450300	317700	370600	535000	79330	98450	117600	29330	43600	31923
Com_523_pos	Caffeic aldehyde	Phenylpropanoids and polyketides	164.1	C9H8O3	ID_521	3	0	-0.91	-4.09	-4.34	763300	786500	503000	450400	290700	350400	45500	25570	49680	29610	33801	37990
Com_526_pos	Dl-Alanyl-glycine	Amino Acid And Derivatives	146.144	C5H10N2O3	ID_524	3	0	-0.99	-1.71	-2.54	11750000	13290000	6918000	5561000	4995000	5503000	3259000	3151000	3337000	1977000	1531000	1987000
Com_528_pos	Dl-Indole-3-lactic acid	Indoles and derivatives	205.21	C11H11NO3	ID_526	3	0	-1.3	-5.33	-5.85	27860000	32730000	22160000	13900000	9618000	10030000	669700	647600	733500	526000	327900	578200
Com_529_pos	DL-Leucine	Amino Acid And Derivatives	131.173	C6H13NO2	ID_527	3	0	-0.56	-3.71	-4.92	746400	794000	345300	490700	391400	393100	41670	39500	62720	17650	23870	20900
Com_531_pos	Proline	Amino Acid And Derivatives	115.131	C5H9NO2	ID_529	3	0	-0.52	-2.58	-3.07	43600000	35780000	27840000	27800000	25230000	21940000	6942000	4866000	6120000	4720000	3441000	4576000
Com_532_pos	Valine	Amino Acid And Derivatives	117.146	C5H11NO2	ID_530	3	0	-0.82	-2.97	-3.56	25900000	21450000	13220000	11870000	10090000	12330000	2699000	2277000	2776000	1625000	1801000	1702000
Com_534_pos	Glutamine	Amino Acid And Derivatives	146.145	C5H10N2O3	ID_532	3	0	-0.74	-4.86	-5.85	31790000	30000000	15200000	16820000	14030000	15150000	892800	784200	970600	426100	470900	436900
Com_539_pos	L-Glycyl-L-phenylalanine	Amino Acid And Derivatives	222.1	C11H14N2O3	ID_537	3	0	0.91	-1.05	-1.41	28070	35040	27850	63940	52420	54730	13100	13730	17156	7153	17010	10020
Com_545_pos	1-Methylhistidine	Amino Acid And Derivatives	169.18	C7H11N3O2	ID_543	3	0	-0.61	-1.76	-1.67	393900	309100	174500	208300	205400	161800	86864	71460	100152	78103	104473	92871
Com_546_pos	gamma-Glutamylglutamic acid	Amino Acid And Derivatives	276.243	C10H16N2O7	ID_544	3	0	0.79	-5.54	-3.82	509300	835700	239500	1048000	750000	941100	14230	13410	6431	48647	6839	57052
Com_548_pos	Trimethyllysine	Amino Acid And Derivatives	189.275	C9H21N2O2	ID_546	3	0	-0.9	-6.63	-4.71	7348000	8927000	3180000	3995000	3085000	3334000	67550	64990	64150	33290	30570	679820
Com_549_pos	L-Tryptophan	Amino Acid And Derivatives	204.23	C11H12N2O2	ID_547	3	0	-1.17	-5.2	-5.75	52460000	61210000	40440000	28030000	18980000	21470000	1445000	1298000	1459000	1166000	608300	1083000
Com_550_pos	Pipecolic acid	Amino Acid And Derivatives	129.16	C6H11NO2	ID_548	3	0	-1.14	-2.25	-2.51	11920000	15690000	5795000	5851000	4196000	5070000	2475810	2172000	2395133	2150000	1672390	2043000
Com_551_pos	Glutathione	Amino Acid And Derivatives	307.32	C10H17N3O6S	ID_549	3	0	1.91	-5.23	-4.8	1448000	2087000	853300	5379000	5419000	5741000	26410	56350	34470	16750	125270	15110
Com_560_pos	Pyridoxine O-glucoside	Vitamins	331.323	C14H21NO8	ID_558	3	0	-0.87	-2.74	-3.72	2635000	2864000	1408000	1579000	1006000	1182000	411700	275300	345000	259100	162800	102700
Com_568_pos	N-formylmethionine	Amino Acid And Derivatives	177	C6H11NO3S	ID_566	3	0	-1.22	-3.92	-3.17	122900	101300	63980	55590	27100	41210	6250	10540	2303	19150	2421	10557
Com_577_pos	L-Alanine	Amino Acid And Derivatives	89.09	C3H7NO2	ID_574	3	0	-0.31	-2.68	-2.76	8545000	7076000	4924000	5875000	4953000	5709000	1142000	962400	1097000	854300	850000	1336000
Com_578_pos	L-aspartic Acid	Amino Acid And Derivatives	133.1	C4H7NO4	ID_575	3	0	-0.11	-3.12	-3.01	14940000	17560000	8150000	9564000	14110000	14030000	1584000	1121000	1976000	1444000	1572000	2032000
Com_579_pos	DL-Citrulline	Amino Acid And Derivatives	175.19	C6H13N3O3	ID_576	3	0	-0.69	-2.73	-3.02	1012000	832600	580500	502200	484500	513100	108800	143200	114400	97610	114400	86230
Com_581_pos	L-Hydroxyproline	Amino Acid And Derivatives	131.13	C5H9NO3	ID_578	3	0	-0.09	-1.64	-2.13	1033000	1012000	658300	862200	784100	885300	206000	217900	440700	165700	235600	218000
Com_582_pos	D-Proline	Amino Acid And Derivatives	115.13	C5H9NO2	ID_579	3	0	-0.72	-2.66	-3.24	88460000	78550000	58990000	47990000	44230000	44960000	13380000	9989000	12370000	8314000	7071000	8551000
Com_583_pos	L-arginine	Amino Acid And Derivatives	174.2	C6H14N4O2	ID_580	3	0	-0.87	-5.47	-6.55	30880000	26630000	10710000	11220000	14480000	11750000	577200	454900	508600	237400	223700	269100
Com_588_pos	Isomangiferin	Xanthone	422.085	C19H18O11	ID_585	3	0	0.68	-1.02	-0.73	110600	185900	111824	331500	134500	187800	76910	64960	59340	106200	109300	30160
Com_589_pos	HBOA	Organoheterocyclic compounds	165.042	C8H7NO3	ID_586	3	0	-0.37	-3.2	-4.07	25160000	25660000	16270000	20170000	15200000	16640000	2612000	1947000	2732000	1275000	1213000	1499000
Com_590_pos	Cyclo(Tyr-Ala)	Amino Acid And Derivatives	234.1	C12H14N2O3	ID_587	3	0	0.62	-1.58	-1.72	41430	52940	18540	72760	52050	48730	17388	5252	15127	4027	16290	13983
Com_592_pos	Cinnamic Acid	Cinnamic acids and derivatives	148.16	C9H8O2	ID_589	3	0	-1.22	-3.52	-3.34	2737000	5147000	1473000	1633000	1087000	1286000	298556	220699	298727	336023	337755	252961
Com_594_pos	Diethanolamine	Amines	105.136	C4H11NO2	ID_591	3	0	-0.44	-1.54	-1.29	452200	415200	243400	271300	237200	309900	124094	114308	143622	125698	174730	153349
Com_606_pos	Pyridoxine	Vitamins	169.178	C8H11NO3	ID_603	3	0	-0.09	-1.02	-1.23	487700	481700	375900	448300	376200	438400	246600	145700	271100	250300	153400	169400
Com_610_pos	5-O-p-Coumaroyl shikimic acid	Cinnamic acids and derivatives	320.1	C16H16O7	ID_607	3	0	0.03	-2.51	-2.36	24870	45400	8273	24330	31180	24810	5845	2212	5691	5348	2333	7585
Com_614_pos	beta-Alanine methyl ester hydrochloride	Amino Acid And Derivatives	139.58	C4H10ClNO2	ID_611	3	0	1.46	-2.9	-3.29	12050000	9595000	6389000	30220000	23360000	23720000	1277000	1130000	1339000	1172000	852100	842300
Com_618_pos	1,2-dihydrotanshinquinone	Quinones	278.302	C18H14O3	ID_615	3	0	-0.81	-2.34	-2.9	12680000	8500000	10520000	8146000	4815000	5065000	2600000	1737000	1942000	1664000	1321000	1258000
Com_622_pos	N-Hydroxy-L-tryptophan	Amino Acid And Derivatives	220.225	C11H12N2O3	ID_619	3	0	-1.19	-4.95	-5.35	820500	761400	551400	375100	281200	280000	22700	21530	25000	18660	15460	18350
Com_624_pos	N-Feruloylspermidine	Phenolamides	321.41	C17H27N3O3	ID_621	3	0	-1.44	-3.89	-3.06	90800	108800	90190	31550	31170	44330	12705	2883	4004	19150	9847	5803
Com_626_pos	N-Feruloylagmatine	Phenolamides	305.35	C15H21N4O3	ID_623	3	0	-0.12	-3.05	-2.63	257800	551300	90280	257400	284600	282900	37290	25160	46050	30660	55100	59600
Com_627_pos	Glycine	Amino Acid And Derivatives	75.07	C2H5NO2	ID_624	3	0	0.42	-1.08	-1.34	92560	90400	66200	118300	110400	104000	32310	30710	54820	26040	30670	41460
Com_628_pos	4-Aminobutyric acid	Amino Acid And Derivatives	103.12	C4H9NO2	ID_625	3	0	1.38	-3.09	-3.51	14410000	9073000	7065000	29440000	24300000	25700000	1189000	1089000	1315000	995800	870600	815100
Com_631_pos	isoleucine	Amino Acid And Derivatives	131.17	C6H13NO2	ID_628	3	0	-0.92	-3.6	-4.39	29930000	27900000	13690000	14600000	10930000	12330000	2134000	1599000	2164000	1041000	1169000	1194000
Com_632_pos	D-glutamine	Amino Acid And Derivatives	146.14	C5H10N2O3	ID_629	3	0	-0.8	-4.96	-5.91	25810000	22680000	11830000	11940000	11300000	11350000	631400	652300	651100	307800	366700	328100
Com_633_pos	L-Citrulline	Amino Acid And Derivatives	175.19	C6H13N3O3	ID_630	3	0	-0.54	-2.23	-2.72	318100	282200	202300	172200	159400	222100	37790	53540	80260	34060	53080	34500
Com_634_pos	L-Leucine	Amino Acid And Derivatives	131.17	C6H13NO2	ID_631	3	0	-0.47	-3.51	-4.49	16070000	14750000	7996000	10930000	8145000	8995000	1239000	936700	1239000	540700	570300	612600
Com_635_pos	L-Ornithine	Amino Acid And Derivatives	132.16	C5H12N2O2	ID_632	3	0	-0.48	-3.6	-3.76	4143000	4165000	3079000	2342000	2541000	3258000	362900	341700	236400	174800	451400	213500
Com_637_pos	Zarzissine	Organoheterocyclic compounds	135.054	C5H5N5	ID_634	3	0	-0.96	-3.98	-4.59	784900	883300	451500	451300	298300	337200	51170	34160	49300	26530	39277	22190
Com_639_pos	N-Acetyl-D-galactosamine	Carbohydrates And Its Derivatives	221.09	C8H15NO6	ID_636	3	0	-0.16	-2.58	-2.88	314000	294600	300700	243000	195400	372900	47410	48060	56290	29640	42860	51140
Com_641_pos	4-Hydroxymandelonitrile	Phenols And Its Derivatives	149.048	C8H7NO2	ID_638	3	0	-0.39	-3.72	-4.43	383500	532800	322100	405000	254200	286400	23830	14710	55580	36180	13670	7605
Com_643_pos	Benzamidine	Benzene and substituted derivatives	120.152	C7H8N2	ID_640	3	0	-0.35	-3.24	-4.04	255800	249800	161800	202200	146800	174600	27890	15060	27630	9849	13980	16660
Com_667_pos	LysoPE 18:2 (2n isomer)	Phospholipid	477.6	C23H44NO7P	ID_664	3	0	-0.63	-3.91	-4.89	660200	726100	584400	391900	373400	511000	44510	50650	35510	24440	20890	21180
Com_669_pos	D-Serine	Amino Acid And Derivatives	105.09	C3H7NO3	ID_666	3	0	-0.49	-3.04	-3.3	13160000	11540000	7136000	7826000	6965000	7799000	1419000	1178000	1276000	1057000	1053000	1116000
Com_677_pos	D-Threonine	Amino Acid And Derivatives	119.119	C4H9NO3	ID_674	3	0	-0.66	-3.36	-3.71	1323000	1438000	719000	829400	666300	708400	107600	101100	129200	90890	69310	105100
Com_680_pos	D-Phenylalanine	Amino Acid And Derivatives	165.19	C9H11NO2	ID_677	3	0	-0.36	-3.21	-4.07	30840000	32020000	20330000	25350000	18910000	20550000	3213000	2354000	3439000	1617000	1490000	1850000
Com_683_pos	DL-Norvaline	Amino Acid And Derivatives	117.15	C5H11NO2	ID_680	3	0	-0.72	-2.7	-3.32	18080000	17220000	9629000	10030000	7486000	9814000	2322000	2192000	2416000	1480000	1479000	1554000
Com_684_pos	2-Amino-4-(methylthio)butyric acid	Amino Acid And Derivatives	149.211	C5H11NO2S	ID_681	3	0	0.08	-3.09	-4.18	823600	821700	483600	668000	738200	840100	65090	83020	101400	31540	36580	49060
Com_685_pos	L-serine	Amino Acid And Derivatives	105.093	C3H7NO3	ID_682	3	0	-0.53	-3.13	-2.98	2295000	1942000	1147000	1367000	1124000	1240000	92840	228575	291526	255294	208110	218196
Com_688_pos	Turanose	Carbohydrates And Its Derivatives	364.078	C12H21O11Na	ID_685	3	0	-0.36	-0.84	-1.13	239600000	272100000	242000000	204000000	177600000	206800000	140500000	139200000	140300000	124200000	107600000	112500000
Com_696_pos	L-Valine	Amino Acid And Derivatives	117.146	C5H11NO2	ID_693	3	0	-0.73	-3.28	-4.55	1205000	1146000	616000	720000	497200	576500	90170	84740	130400	41330	32580	52830
Com_697_pos	2,6-Diaminooimelic Acid	Organic Acid And Its Derivatives	190.197	C7H14N2O4	ID_694	3	0	-1.13	-5.71	-5.45	609700	857500	759100	310800	344900	362000	13390	15960	13300	28675	14120	8203
Com_698_pos	iP9G	Phytohormones	365.384	C16H23N5O5	ID_695	3	0	-0.62	-1.18	-1.66	12040000	12310000	11750000	8103000	6534000	8815000	5305000	5350000	5257000	4451000	3389000	3560000
Com_700_pos	Phenylacetylglutamine	Amino Acid And Derivatives	264.277	C13H16N2O4	ID_697	3	0	-0.97	-3.85	-3.72	208000	238000	179200	135000	95920	89170	15820	11790	15870	20763	16254	10450
Com_701_pos	Urea	Organic Acid And Its Derivatives	60.055	CH4N2O	ID_698	3	0	-0.6	-2.06	-2.34	2048000	554500	759500	878000	726200	611700	268800	270600	266000	225900	207100	229500
Com_704_pos	iP7G	Phytohormones	365.2	C16H23N5O5	ID_701	3	0	-0.29	-0.91	-1.38	38810000	39830000	34500000	34290000	27920000	30550000	22680000	20480000	17160000	15970000	13690000	13770000
Com_706_pos	Feruloylputrescine	Cinnamic acids and derivatives	264.1	C14H20N2O3	ID_703	3	0	-1.63	-6.85	-7.83	4942000	3804000	3657000	1547000	1203000	1267000	39680	27390	40380	18180	20020	16220
Com_707_pos	N'-Feruloyl putrescine	Phenolamides	264.1	C14H20N2O3	ID_704	3	0	-1.55	-6.48	-7.84	1805000	1385000	1395000	589300	464300	515200	20570	16170	14630	6390	7808	5776
Com_710_pos	Alanine	Amino Acid And Derivatives	89.094	C3H7NO2	ID_707	3	0	-0.22	-2.47	-2.62	4207000	4341000	2956000	3504000	2922000	3430000	765900	578700	725100	599600	514300	760900
Com_716_pos	Glycyl-L-valine	Amino Acid And Derivatives	174.2	C7H14N2O3	ID_713	3	0	0.86	-1.12	-0.67	21220	27560	26390	49260	41210	45690	19320	5060	10210	14970	23050	9368
Com_717_pos	Nepsilon-Acetyl-L-lysine	Amino Acid And Derivatives	188.22	C8H16N2O3	ID_714	3	0	-1.07	-2.93	-3.13	217800	171500	172900	120700	62610	84720	24670	25940	23030	25369	24860	13940
Com_720_pos	H-Gly-Pro-OH	Amino Acid And Derivatives	172.18	C7H12N2O3	ID_717	3	0	0.25	-1.5	-1.95	84330	50570	49440	83420	63180	73000	21050	19330	24760	10270	21810	15780
Com_721_pos	L-Homocitrulline	Amino Acid And Derivatives	189.21	C7H15N3O3	ID_718	3	0	-1.11	-4.43	-4.56	615400	705700	365900	278300	243500	258700	26310	35910	16140	17480	23850	30420
Com_722_pos	L-Glutamic acid	Amino Acid And Derivatives	147.13	C5H9NO4	ID_719	3	0	-1.12	-5.73	-6.48	118000000	165900000	60930000	63230000	43180000	51820000	2231000	1944000	2318000	1393000	819400	1653000
Com_730_pos	N-Methyl-Trans-4-Hydroxy-L-Proline	Amino Acid And Derivatives	145.074	C6H11NO3	ID_727	3	0	-0.46	-2.08	-2.25	1128000	1222000	905800	871400	785400	703400	254400	285500	230000	222800	229800	230500
Com_733_pos	Indole-3-acetamide	Indoles and derivatives	174.199	C10H10N2O	ID_730	3	0	-0.89	-5.65	-4.86	1498000	1321000	540500	553600	732400	526800	12040	32220	22650	20680	19500	75447
Com_740_pos	alpha-Ionone	Terpenoids	192.297	C13H20O	ID_737	3	0	-0.85	-2.39	-2.32	239100	280900	139000	152600	95210	116800	42680	33315	49319	33426	51859	46729
Com_747_pos	N-Feruloylputrescine	Cinnamic acids and derivatives	264.32	C14H20N2O3	ID_744	3	0	-0.95	-2.42	-3.28	3027000	1930000	2503000	1546000	1146000	1173000	453400	447100	490900	218100	253200	294300
Com_764_pos	Paeonol	Ketones	166.177	C9H10O3	ID_760	3	0	-0.37	-2.91	-3.27	180000	182200	117700	147600	107600	115400	29630	8658	25490	14340	3473	31930
Com_767_pos	trans-3-Hydroxy-L-proline	Amino Acid And Derivatives	131.13	C5H9NO3	ID_763	3	0	-0.87	-3.66	-4.77	2375000	2198000	1085000	1162000	926000	1014000	164300	118200	164600	57680	85990	64000
Com_768_pos	Val-Ser	Amino Acid And Derivatives	204.224	C8H16N2O4	ID_764	3	0	-1.06	-3.68	-3.8	2277000	2926000	1606000	1245000	884100	1129000	195500	171300	166000	163100	144200	180100
Com_769_pos	4-Acetamidobutyric Acid	Amino Acid And Derivatives	145.156	C6H11NO3	ID_765	3	0	0.21	-1.62	-2.35	4074000	4886000	2181000	5580000	3335000	3965000	1353000	1204000	1076000	838200	726900	618400
Com_788_pos	Asp-phe	Amino Acid And Derivatives	280.106	C13H16N2O5	ID_784	3	0	0.06	-2.14	-2.59	37840	60150	29340	51240	45100	36060	3072	10520	15393	3599	9305	8266
Com_789_pos	6-Aminocaproic acid	Fatty Acyls	131.095	C6H13NO2	ID_785	3	0	-0.86	-3.52	-4.69	2589000	2403000	1180000	1296000	961000	1136000	178400	156700	202600	80820	75790	83120
Com_793_pos	Oxidized glutathione	Amino Acid And Derivatives	630.646	C20H32N6O12S2	ID_789	3	0	-0.42	-2.41	-1.94	420400	729500	84550	330700	299200	292800	112462	2622	117724	122685	90720	107921
Com_798_pos	DL-Glutamine	Amino Acid And Derivatives	146.14	C5H10N2O3	ID_793	3	0	-0.83	-4.74	-5.42	18130000	20590000	9458000	10140000	8203000	8760000	650300	541100	607600	372000	383100	368100
Com_800_pos	L-lysine	Amino Acid And Derivatives	146.19	C6H14N2O2	ID_795	3	0	-0.78	-4.93	-5.79	25110000	28240000	13030000	14260000	11920000	12360000	699100	730200	750200	391000	416100	391000
Com_801_pos	Thiamine	Vitamins	265.354	C12H17N4OS+	ID_796	3	0	-0.75	-6.9	-5.52	3375000	3752000	2962000	2318000	1650000	2026000	18690	42500	23530	8282	204640	6999
Com_806_pos	beta-Nicotyrine	Alkaloids and derivatives	158.2	C10H10N2	ID_801	3	0	-1.13	-4.06	-3.59	244900	262600	167500	132600	84450	91180	18670	14800	7011	14960	11520	29640
Com_826_pos	Isoquinoline	Isoquinolines and derivatives	129.1	C9H7N	ID_821	3	0	-1.14	-2.71	-2.16	29290	49690	32370	15600	13850	21160	3232	10750	3089	3702	7516	13659
Com_830_pos	Arabidopyl shikimic acid	Alcohols and polyols	352.29	C16H16O9	ID_825	3	0	-0.64	-1.82	-3.06	111100	64200	97620	74060	50780	50310	29510	26030	21790	10510	13310	8856
Com_836_pos	SDMA	Amino Acid And Derivatives	202.25	C8H18N4O2	ID_831	3	0	-1.03	-4.51	-6.01	2865000	2804000	907700	1375000	921400	927000	154900	61450	71460	38220	28020	35720
Com_841_pos	5-Aminolevulinic acid	Carbohydrates And Its Derivatives	131.13	C5H9NO3	ID_836	3	0	0.53	-1.5	-2.01	67450	55810	23920	65680	52280	94160	12310	22740	16880	4012	20500	12020
Com_843_pos	Poricoic acid A	Terpenoids	498.703	C31H46O5	ID_838	3	0	-1.68	-3.45	-3.04	105700	155900	28250	40240	18240	31850	11710	9231	5578	7831	5097	22329
Com_850_pos	1,2-Benzenedicarboxylic acid	Benzoic acids and derivatives	166.131	C8H6O4	ID_845	3	0	-0.41	-2.99	-4.21	191200	210000	129400	151600	118400	130100	20690	21660	24570	7606	11870	9223
Com_851_pos	p-Coumaraldehyde	Phenylpropanoids and polyketides	148.159	C9H8O2	ID_846	3	0	-1.39	-2.68	-2.88	933900	1391000	400800	423800	320500	298000	146858	120361	158807	119427	145013	106218
Com_854_pos	N-Hydroxyl-tryptamine	Amino Acid And Derivatives	176.215	C10H12N2O	ID_849	3	0	-0.43	-3.72	-2.73	129300	148900	110000	134200	76390	77960	7863	13700	7926	28330	13010	17340
Com_864_pos	gamma-Glu-Leu	Amino Acid And Derivatives	260.287	C11H20N2O5	ID_859	3	0	-0.42	-2.25	-2.85	83800	77500	37180	60010	35540	52360	18044	4234	19489	17939	3314	6280
Com_881_pos	Methionine sulfoxide	Amino Acid And Derivatives	165.046	C5H11NO3S	ID_876	3	0	-0.74	-2.99	-2.99	232500	158600	119900	91410	115000	100500	30333	13930	19970	23681	19863	20735
Com_883_pos	(5-L-Glutamyl)-L-amino acid	Amino Acid And Derivatives	218.09	C8H14N2O5	ID_878	3	0	0.09	-2.64	-2.71	202600	215100	63380	209900	143400	160400	22400	24539	30120	24130	15760	33680
Com_885_pos	Isonicotinic acid	Vitamins	123.11	C6H5NO2	ID_880	3	0	-0.4	-1.2	-0.79	9369000	11560000	7709000	7203000	6791000	7650000	4551000	2944000	4996666	5012000	5706000	5840000
Com_886_pos	D-Arabitol	Sugar Alcohols	152.15	C5H12O5	ID_881	3	0	-0.75	-5.75	-6.71	86590000	79250000	37010000	36870000	46520000	37040000	1217000	1193000	1357000	685700	667600	589200
Com_892_pos	Dl-2-Aminooctanoic Acid	Amino Acid And Derivatives	159.226	C8H17NO2	ID_887	3	0	-0.54	-1.81	-1.81	1893000	1848000	1496000	1379000	1136000	1077000	597700	374000	517900	553500	454500	481100
Com_914_pos	Nicotianamine	Amino Acid And Derivatives	303.312	C12H21N3O6	ID_908	3	0	0.02	-1.61	-1.92	3291000	3131000	1522000	3057000	2408000	2575000	682800	630900	1285000	711900	791800	596700
Com_915_pos	Nicotinate ribonucleoside	Carbohydrates And Its Derivatives	255.224	C11H13NO6	ID_909	3	0	-0.37	-5.06	-4.53	550000	642600	321300	488700	402300	276800	10610	14070	20830	31288	22850	11280
Com_916_pos	NG,NG-Dimethyl-L-arginine	Amino Acid And Derivatives	202.254	C8H20Cl2N4O2	ID_910	3	0	-0.97	-4.83	-4.82	3228000	3653000	1017000	1616000	1255000	1148000	97760	70050	110600	180603	60380	38070
Com_925_pos	Neocnidilide	Organoheterocyclic compounds	194.274	C12H18O2	ID_919	3	0	0.21	-1.18	-0.88	59380	27990	20020	50030	37770	36530	11230	15185	20900	29560	13700	15150
Com_936_pos	Lysine	Amino Acid And Derivatives	146.188	C6H14N2O2	ID_930	3	0	-0.76	-4.91	-5.72	16260000	17210000	8362000	9130000	7795000	7832000	456200	406900	528700	257200	268600	266100
Com_959_pos	Leucine	Amino Acid And Derivatives	131.175	C6H13NO2	ID_951	3	0	-0.94	-3.49	-4.33	1259000	1162000	553100	599400	448300	499200	77130	82070	106000	52640	39470	56110
Com_961_pos	vasicine	Alkaloids and derivatives	188.229	C11H12N2O	ID_953	3	0	-1.28	-5.56	-5.65	639000	823100	474900	342400	219400	236800	13880	14430	12810	14220	10120	14340
Com_965_pos	1-Aminocyclopropanecarboxylic acid	Phytohormones	101.1	C4H7NO2	ID_957	3	0	-1.02	-2.28	-2.49	835500	945100	395700	395600	327300	351800	144600	123900	178500	134400	118500	133200
Com_967_pos	S-Adenosyl-L-homocysteine	Amino Acid And Derivatives	384.411	C14H20N6O5S	ID_959	3	0	-0.57	-1.54	-2.37	38890	42560	21260	31650	15160	22170	10580	6037	18600	8714	4782	6333
Com_968_pos	Homocysteine	Amino Acid And Derivatives	135.185	C4H9NO2S	ID_960	3	0	-0.04	-2.82	-2.29	116300	113100	72460	76650	130100	86010	13760	11420	17510	21761	19868	20280
Com_969_pos	L-Methionine	Amino Acid And Derivatives	149.212	C5H11NO2S	ID_961	3	0	-0.08	-3.8	-4.05	548500	508600	166600	314000	371500	468900	41570	20540	25630	43339	19440	11270
Com_972_pos	S-Sulfo-L-cysteine	Amino Acid And Derivatives	201.221	C3H7NO5S2	ID_964	3	0	-0.7	-2	-2.24	312800	217600	252200	206400	117100	157800	55030	45180	94800	75570	35920	53960
Com_979_pos	(-)-Norepinephrine N-hexoside	Glycosides	331.32	C14H21NO8	ID_971	3	0	-0.36	-2.24	-3.31	3967000	3614000	1994000	3667000	2250000	1541000	852500	534600	641700	434500	314700	215600
Com_983_pos	Sinapinic Acid	Cinnamic acids and derivatives	224.21	C11H12O5	ID_975	3	0	-0.16	-1.66	-1.44	1958040	2135810	1290980	1548000	1428000	1851000	548722	471000	689100	760600	582700	636200
Com_987_pos	L-Phenylalanine	Amino Acid And Derivatives	165.19	C9H11NO2	ID_979	3	0	-0.37	-3.22	-4.04	31690000	33290000	21360000	26110000	19570000	21130000	3267000	2435000	3564000	1724000	1543000	1984000
Com_992_pos	5-Hydroxylysine	Amino Acid And Derivatives	198.65	C6H15ClN2O3	ID_984	3	0	-0.51	-1.29	-1.54	26850	27250	28400	16650	26170	15000	15360	7817	10580	9563	11080	7677
Com_993_pos	5-Methyl-dl-tryptophan	Amino Acid And Derivatives	218.252	C12H14N2O2	ID_985	3	0	0.06	-3.34	-3.83	219000	346500	65810	272600	180700	207000	12620	28070	21570	12950	17620	13970
Com_995_pos	Indole	Indoles and derivatives	117.148	C8H7N	ID_987	3	0	-1.36	-4.98	-4.51	1295000	1456000	938300	570100	440100	427500	39160	29350	48270	45290	70777	46390
Com_57_neg	trans-9-Octadecenoic acid	Fatty Acyls	282.461	C18H34O2	ID_55	4	0	-0.93	-3.53	-1.7	30620	30530	25370	16960	10640	17870	2841	2046	2596	8135	9837	8747
Com_103_neg	H-HoArg-OH	Amino Acid And Derivatives	188.23	C7H16N4O2	ID_101	4	0	-0.91	-3.07	-1.56	69030	68500	26990	37790	22310	27710	3384	2802	13374	13827	21120	21007
Com_111_neg	Succinic acid	Tca Cycle	118.09	C4H6O4	ID_109	4	0	0.63	-0.87	-0.15	8068000	13720000	3166000	19500000	7705000	11380000	6443000	4694000	2540000	6956000	7207000	8260000
Com_131_neg	P-Coumaryl Alcohol	Phenylpropanoids and polyketides	150.174	C9H10O2	ID_129	4	0	-0.08	-1.49	-0.25	81840	110100	60130	88660	68600	80630	31850	24510	33110	55450	81090	75910
Com_148_neg	Methylmalonate	Organic Acid And Its Derivatives	118.09	C4H6O4	ID_146	4	0	0.64	-0.82	-0.09	2116000	3692000	814700	5305000	1957000	3082000	1797000	1265000	696800	1926000	1963000	2328000
Com_169_neg	N7-Methylguanosine	Nucleotide And Its Derivates	298.275	C11H17N5O5	ID_167	4	0	0.74	-0.36	0.51	9783	26210	5269	37200	15080	16680	14986	2876	14210	18301	21869	18395
Com_238_neg	Kinetin	Purines and purine derivatives	215.21	C10H9N5O	ID_236	4	0	-0.09	-0.65	0.39	13467	20042	7512	14795	10094	13678	8730	5041	12390	18250	23880	11760
Com_341_neg	Guanosine 5'-triphosphate	Nucleotide And Its Derivates	523.18	C10H16N5O14P3	ID_339	4	0	-0.17	-1.09	-0.02	8340	9002	7810	8672	5830	7882	2242	3217	6357	8097	7554	9213
Com_687_pos	L-2-Aminoadipic acid	Amino Acid And Derivatives	161.069	C6H11NO4	ID_684	4	0	-0.26	-2.26	-0.99	252000	357600	190600	266800	212600	187700	62680	22230	81730	99360	164100	139900
Com_712_pos	Praeruptorin A	Coumarins and derivatives	386.395	C21H22O7	ID_709	4	0	0.22	-0.43	0.65	9906	9130	6726	9210	12282	8534	6290	6359	6517	11520	14000	14960
Com_16_neg	Tenuifoliside B	Phenylpropanoids	668.605	C30H36O17	ID_14	5	0	-0.64	0.4	-0.1	11380	24370	7490	14070	7825	5825	34400	13980	8807	18150	11650	10440
Com_32_neg	Apigenin O-hexosyl-O-pentoside	Flavonoids	564.1	C26H28O14	ID_30	5	0	-0.77	0.65	0.49	9353	10500	3972	4022	5982	4010	12900	14840	9629	19650	9846	3914
Com_34_neg	Sinapic acid-O-glucoside	Phenols And Its Derivatives	386.356	C17H22O10	ID_32	5	0	-1.11	0.17	-0.03	40370	47240	30150	24900	13370	16240	53910	44160	34780	57370	35696	22330
Com_44_neg	Naringin	Flavanones	580.53	C27H32O14	ID_42	5	0	-1.32	0.03	-0.84	8048	13390	4469	4012	2674	3681	9440	11150	5804	7788	2285	4379
Com_53_neg	Tectoridin	Isoflavonoids	462.4	C22H22O11	ID_51	5	0	-1.32	0.15	-0.4	45200	99060	23690	27890	19560	19960	74130	55290	56740	57430	61630	8027
Com_69_neg	4-Hydroxyquinazoline	Organoheterocyclic compounds	146.146	C8H6N2O	ID_67	5	0	-1.34	1.31	0.04	9020	22190	12790	4499	4450	8417	40390	34760	34300	22670	14270	8144
Com_88_neg	Sibiricose A6	Phenylpropanoids	548.497	C23H32O15	ID_86	5	0	-1.18	0.29	-0.3	1249000	1983000	711300	837400	365000	532800	1681000	1886000	1268000	1998000	985400	219000
Com_96_neg	Hesperidin	Flavanones	610.56	C28H34O15	ID_94	5	0	-0.98	0.33	-0.11	8742	16220	2592	4832	3942	5242	15740	9635	9310	12700	6121	6739
Com_124_neg	Kaempferol7-O-beta-D-glucopyranoside	Flavones and Flavonols	448.377	C21H20O11	ID_122	5	0	-1.88	-0.36	-1.02	159700	354800	68300	70040	29660	58760	190200	130100	134300	144400	132200	11270
Com_178_neg	Dihydroxyacetone phosphate	Carbohydrates And Its Derivatives	170.058	C3H7O6P	ID_176	5	0	-2.27	-0.69	-0.54	316900	343700	289700	72030	65240	59390	207300	186600	193200	201800	276900	174600
Com_232_neg	3-Indoleacrylic acid	Indoles and derivatives	187.195	C11H9NO2	ID_230	5	0	-4.34	1.5	1.67	154702	156731	128878	9394	8027	4378	480500	356500	407200	530400	436600	433400
Com_255_neg	1-O-beta-D-Glucopyranosyl sinapate	Phenols And Its Derivatives	386.1	C17H22O10	ID_253	5	0	-0.92	0.57	0.3	6051	10420	3829	5223	2734	2756	11052	13230	5880	11840	6973	6249
Com_266_neg	Eicosadienoic acid	Fatty Acyls	308.272	C20H36O2	ID_264	5	0	-1.08	0.32	-0.37	1896000	2035000	1329000	1111000	717600	663100	2502000	1881000	2192000	1525000	1346000	1199000
Com_282_neg	Heptamethoxyflavone	Flavonoids	432.42	C22H24O9	ID_280	5	0	-0.99	0.58	0.32	9430	19050	4727	7317	3422	5989	16790	17800	15090	17060	20760	3681
Com_290_neg	gamma,gamma-Dimethylallyl pyrophosphate	Prenol lipids	246.092	C5H12O7P2	ID_288	5	0	-0.82	0.86	0.29	2877000	4245000	1779000	2004000	1457000	1587000	6405000	4333000	5439000	4312000	3920000	2672000
Com_302_neg	Lysopa 18:0	Phospholipid	438.53	C21H43O7P	ID_300	5	0	-1.16	-0.08	-0.72	4828	10360	3878	2188	4046	2313	7178	2829	8045	4114	4944	2528
Com_312_neg	Rhoifolin	Flavonoids	578.52	C27H30O14	ID_310	5	0	-1.19	0.16	-0.65	255300	358400	122200	171600	58860	92950	312600	271200	238300	272100	164500	32070
Com_314_neg	Isorhoifolin	Flavonoids	578.52	C27H30O14	ID_312	5	0	-1.24	0.31	-0.51	297400	468400	162400	188500	81580	123100	432700	397400	319100	385700	232300	33930
Com_338_neg	3,6’-Disinapoyl sucrose	Cinnamic acids and derivatives	754.695	C34H42O19	ID_336	5	0	-1.87	-0.42	-1.12	1683000	2110000	911200	684100	247900	358800	1303000	1254000	966100	1241000	741700	184600
Com_348_neg	Licoagroside D	Alcohols and polyols	448.426	C22H24O10	ID_346	5	0	-0.64	0.57	-0.04	12250	14220	14900	12520	6689	7424	15940	19030	26340	19200	13370	7656
Com_365_neg	Tricin 5-O-rutinoside	Flavonoids	638.1	C29H34O16	ID_363	5	0	-1.26	0.08	-0.73	3761000	5165000	2116000	2337000	760200	1523000	3809000	4286000	3584000	4076000	2185000	390400
Com_380_neg	Bisdemethoxycurcumin	Phenylpropanoids and polyketides	308.328	C19H16O4	ID_378	5	0	-1.04	0.89	0.37	28260	19050	14950	13430	6717	10230	49870	26400	39120	26680	22490	31080
Com_393_pos	Lysopc 20:0	Phospholipid	551.73	C28H58NO7P	ID_391	5	0	-2.37	0.18	-0.92	500400	925200	422800	155300	81050	121100	868700	242800	980000	448800	291800	234300
Com_406_pos	Malvidin 3-O-galactoside	Anthocyanins	493	C23H25O12	ID_404	5	0	-1.39	-0.14	-0.67	167000	213400	63820	75650	34210	59720	144500	147200	112800	124700	60070	94091
Com_410_pos	C-hexosyl-tricetin O-pentoside	Flavonoids	612.49	C26H28O17	ID_408	5	0	-1.76	-0.33	0.17	14490	44760	10220	10346	4418	5736	25620	10780	18750	25710	32700	19522
Com_413_pos	Chrysoeriol 7-O-rutinoside	Flavonoids	608.545	C28H32O15	ID_411	5	0	-1.38	0.38	-0.6	545600	749100	232600	283700	130000	171100	777900	711600	501200	604200	339700	65550
Com_414_pos	Chrysoeriol 5-O-hexoside	Flavonoids	462.404	C22H22O11	ID_412	5	0	-1.73	0.19	-0.32	237500	377100	104300	86940	67910	61400	369400	224300	228500	256400	275600	42510
Com_424_pos	Linderane	Terpenoids	260.285	C15H16O4	ID_422	5	0	-0.86	0.16	-0.38	7122	10040	7811	3625	6314	3861	10220	5931	11670	8550	4642	6053
Com_428_pos	PolygalaxanthoneⅥ	Ketones	494.452	C23H26O12	ID_426	5	0	-1.85	0.04	-0.51	205700	248200	123600	57670	60510	41660	232300	203800	158700	276400	111800	17620
Com_434_pos	Allopurinol	Nucleotide And Its Derivates	136.111	C5H4N4O	ID_432	5	0	-0.83	0.62	0.04	77770	86710	115100	81100	31990	44490	149800	132100	146400	107600	99720	79990
Com_443_pos	Tricin 5-O-hexoside	Flavonoids	492.43	C23H24O12	ID_441	5	0	-1.72	0.31	-0.54	8055000	11930000	4021000	3025000	1967000	2319000	10460000	11290000	8086000	9769000	5810000	915100
Com_446_pos	N-(9H-Purin-6-ylcarbamoyl)threonine	Nucleotide And Its Derivates	280.24	C10H12N6O4	ID_444	5	0	-1.09	0.42	0.15	877300	670600	763700	320100	329900	435500	1053000	686200	1357000	889100	769100	910500
Com_455_pos	Acetylcysteine	Amino Acid And Derivatives	163.195	C5H9NO3S	ID_453	5	0	-0.76	0.36	0.37	120700	109400	77220	69950	65260	46720	123500	117900	153500	151900	110700	133900
Com_463_pos	Peonidin O-hexoside	Anthocyanins	463.123	C22H23O11	ID_461	5	0	-1.31	0.26	-0.67	533700	907000	242300	304400	119700	256700	823600	605800	580400	571400	428200	59490
Com_468_pos	Indole-3-carboxylic acid	Indoles and derivatives	161.16	C9H7NO2	ID_466	5	0	-0.88	0.43	-0.35	33490	13790	22840	16570	13990	7562	28990	28470	36990	24462	17100	13580
Com_471_pos	Scopolin	Phenylpropanoids	354.096	C16H18O9	ID_469	5	0	-1.54	0.94	-0.09	16210	29680	17190	7714	3638	10350	60680	33120	26880	23168	18050	18037
Com_483_pos	5-Methyluridine	Nucleotide And Its Derivates	258.228	C10H14N2O6	ID_481	5	0	-0.95	0.17	-0.17	108500	124800	106500	78290	48130	49300	120300	125400	137200	100200	94760	106300
Com_500_pos	Ambroxane	Ethers	236.393	C16H28O	ID_498	5	0	-0.88	0.37	0.35	28770	26310	29490	7629	18450	19990	33910	25390	49820	30320	32620	44600
Com_501_pos	N-Acetylserotonin	Amino Acid And Derivatives	218.252	C12H14N2O2	ID_499	5	0	-0.96	0.35	-0.48	85107	103297	62568	42737	40805	45565	147900	94070	77180	85330	56460	38050
Com_509_pos	N-hexosyl-p-coumaroyl putrescine	Cinnamic acids and derivatives	396.1	C19H28N2O7	ID_507	5	0	-2.7	0.33	-0.25	111300	156900	176800	43050	7280	18180	244300	131500	183200	124200	89290	160800
Com_525_pos	LysoPC 16:1	Phospholipid	493.3	C24H48NO7P	ID_523	5	0	-1.17	-0.14	-0.48	206300	244900	231300	127800	82050	92430	185000	199200	233900	169200	194200	126700
Com_543_pos	N,N-Dimethyl-1,4-phenylenediamine	Amines	136.194	C8H12N2	ID_541	5	0	-5.2	-2.19	-2.98	195000	220900	291400	5255	4956	8965	58222	49133	47362	44580	34896	10460
Com_553_pos	5-Sulfanyl-1-pentanesulfonamide	Amines	183.29	C5H13NO2S2	ID_551	5	0	-1.7	0.47	0.13	1914000	1579000	1854000	713000	506600	427500	2513000	1636000	3238000	2321000	1774000	1751000
Com_556_pos	Syringetin 3-O-hexoside	Flavonoids	508.1	C23H24O13	ID_554	5	0	-2.57	-0.39	-1.54	4000000	4856000	1502000	643300	359300	736700	3417000	2361000	2141000	1873000	1091000	609900
Com_559_pos	O-Phosphocholine	Cholines	219.604	C5H15ClNO4P	ID_557	5	0	-0.68	0.48	0.27	8015000	8142000	7364000	5765000	4339000	4614000	10840000	10530000	11350000	9290000	11140000	7943000
Com_561_pos	3-Hydroxykynurenine	Carbonyl compounds	224.1	C10H12N2O4	ID_559	5	0	-1.38	-0.32	-0.25	39790	46830	22800	19630	10850	11570	33620	17660	36651	30790	29276	31937
Com_572_pos	N alpha-Acetyl-L-Arginine	Amino Acid And Derivatives	216.238	C8H16N4O3	ID_569	5	0	-1.54	0.78	0.54	436400	295100	265200	71590	91240	180900	681400	458300	566300	395200	572100	482100
Com_587_pos	5-Aminoimidazole ribonucleotide	Nucleotide And Its Derivates	295.056	C8H14N3O7P	ID_584	5	0	-1.29	0.43	-0.14	319000	212900	329600	149100	91960	110200	426400	331200	403700	268600	245000	270500
Com_597_pos	DIMBOA glucoside	Carbohydrates And Its Derivatives	374.108	C15H19NO10	ID_594	5	0	-1.04	0.24	-0.47	20110000	19260000	16980000	12230000	7556000	7536000	24610000	19140000	22990000	12990000	13410000	14340000
Com_602_pos	sn-Glycero-3-phosphocholine	Glycerophospholipids	257.22	C8H20NO6P	ID_599	5	0	-0.78	0.32	-0.18	66170000	71480000	59600000	43530000	36220000	34740000	86140000	74490000	86090000	61390000	53610000	58760000
Com_605_pos	Phytocassane E	Terpene	316.435	C20H28O3	ID_602	5	0	-0.57	0.53	0.39	114200	124000	99340	72750	90780	64320	218900	73170	197000	165700	148900	127100
Com_612_pos	LysoPC 18:2	Phospholipid	519.3	C26H50NO7P	ID_609	5	0	-0.88	0.18	-0.33	19170000	22420000	22630000	14930000	9169000	10850000	26060000	20090000	26470000	19500000	17340000	14320000
Com_613_pos	H-Trp-NH2.HCl	Indoles and derivatives	239.7	C11H14ClN3O	ID_610	5	0	-1.36	-0.5	0.38	29651	45564	22608	20063	2419	15613	30700	10330	27990	19430	52620	54840
Com_621_pos	Nicotinic acid-hexoside	Carbohydrates And Its Derivatives	285.2	C12H15NO7	ID_618	5	0	-1.58	1.84	0.82	147500	128700	99820	26860	55710	43170	377200	498000	470000	210200	224700	229400
Com_646_pos	Syringetin 7-O-hexoside	Flavones and Flavonols	508.1	C23H24O13	ID_643	5	0	-2.15	0.11	-1.39	4980000	5693000	2586000	1286000	748100	963600	6620000	3698000	3971000	2394000	1490000	1176000
Com_647_pos	Malvidin O-hexoside	Anthocyanins	492.436	C23H24O12	ID_644	5	0	-1.75	0.1	-0.87	573600	680900	311200	169300	138500	157500	584700	711400	376900	485800	308500	63180
Com_648_pos	Syringetin 5-O-hexoside	Flavones and Flavonols	508.1	C23H24O13	ID_645	5	0	-2.08	-0.02	-1.33	6319000	6068000	2831000	1417000	927200	1245000	6897000	4205000	3862000	2929000	1752000	1361000
Com_651_pos	2-Methyladenosine	Nucleotide And Its Derivates	281.268	C11H15N5O4	ID_648	5	0	-1.26	1.21	0.45	173700	102600	58280	71710	44960	23400	243900	227500	300300	134800	170300	152200
Com_664_pos	LysoPC 18:1 (2n isomer)	Phospholipid	521.4	C26H52NO7P	ID_661	5	0	-1.86	-0.54	-0.88	57490000	44370000	38900000	14330000	11070000	13320000	36680000	24510000	35740000	23560000	27980000	24690000
Com_665_pos	LysoPC 18:1	Phospholipid	521.1	C26H52NO7P	ID_662	5	0	-1.29	0.25	-0.33	14770000	13030000	14720000	7254000	4292000	5814000	19800000	13520000	17220000	11970000	11020000	10900000
Com_666_pos	LysoPC 18:2 (2n isomer)	Phospholipid	519	C26H50NO7P	ID_663	5	0	-1.61	-0.37	-0.94	5073000	5401000	3617000	1771000	1207000	1646000	3767000	2883000	4282000	2656000	2693000	1980000
Com_674_pos	Dicoumarol	Coumarins and derivatives	336.29	C19H12O6	ID_671	5	0	-0.53	0.28	0.58	10430	16550	8905	5953	4811	14020	13450	12150	17990	26990	15570	11020
Com_686_pos	Monopalmitin	Glycerolipids	330.277	C19H38O4	ID_683	5	0	-2.04	0.46	0.35	346200	241600	187900	72310	45940	70120	524500	252500	289200	381900	379600	228100
Com_705_pos	Lysine butyrate	Amino Acid And Derivatives	234.1	C10H22N2O4	ID_702	5	0	-1.07	0.52	0.13	4800000	6285000	2207000	2053000	1890000	2385000	7448000	6863000	4719000	5969000	5484000	3073000
Com_708_pos	Uridine	Nucleotide And Its Derivates	244.2	C9H12N2O6	ID_705	5	0	-0.88	0.67	0.47	476700	387200	264700	257500	175100	180300	588500	542400	668600	575300	500800	483000
Com_725_pos	Gallacetophenone	Ketones	168.042	C8H8O4	ID_722	5	0	-1.53	-0.34	-0.11	32170	19190	13370	12780	3182	6383	18770	20630	11900	25340	17950	16890
Com_732_pos	Hypoxanthine-9-beta-D-Arabinofuranoside	Nucleotide And Its Derivates	268.226	C10H12N4O5	ID_729	5	0	-0.73	0.44	0.1	4158000	4590000	2676000	2802000	1863000	2245000	6175000	4198000	5133000	4442000	4026000	3768000
Com_736_pos	(-)-Carvone	Terpenoids	150.218	C10H14O	ID_733	5	0	-0.69	0.32	-0.06	95430	64570	63630	64980	46650	27040	97060	89280	93330	67620	61450	85860
Com_737_pos	Luteolin-4'-O-glucoside	Flavonoids	448.101	C21H20O11	ID_734	5	0	-1.83	-0.2	-1.17	156400	314900	72680	54320	40160	58760	216600	127500	130900	137400	79790	23860
Com_739_pos	Geranylgeraniol	Terpenoids	290.483	C20H34O	ID_736	5	0	-1.54	0.35	-0.4	72131	86846	74492	36297	32542	11580	93980	87020	117500	75370	58132	43445
Com_745_pos	N-Feruloyl-3-methoxytyramine	Phenolamides	343.142	C19H21NO5	ID_742	5	0	-1.03	0.32	0.45	43437	41730	32007	27620	19162	10740	47730	51360	47520	47630	65630	47110
Com_750_pos	LysoPC 20:4	Phospholipid	543.4	C28H50NO7P	ID_747	5	0	-1.71	-0.36	-0.78	14480000	13040000	11090000	4590000	3134000	4080000	10880000	8756000	10420000	7671000	7459000	7311000
Com_753_pos	MAG (18:1)	Glycerolipids	356.2	C21H40O4	ID_750	5	0	-1.75	-0.35	1.17	21320	16060	10240	5092	3680	5411	21870	9952	5498	44110	29030	34340
Com_759_pos	Pratensein-7-O-glucoside	Isoflavonoids	462.41	C22H22O11	ID_755	5	0	-1.35	0.21	-0.68	588700	922300	231700	326700	130000	224700	839900	634900	544500	626600	381800	75750
Com_765_pos	Neodiosmin	Flavones and Flavonols	608.545	C28H32O15	ID_761	5	0	-1.3	0.21	-0.31	259500	445800	137600	165500	61810	116100	358100	353700	260300	309300	313500	55820
Com_771_pos	alpha-Nicotinamide adenine dinucleotide	Nucleotide And Its Derivates	663.425	C21H27N7O14P2	ID_767	5	0	-3.83	-2.05	-1.31	52200	106000	37790	3191	2658	7933	22153	3190	21947	28462	24987	25688
Com_773_pos	(-)-3-(3,4-Dihydroxyphenyl)-2-methylalanine	Amino Acid And Derivatives	211.214	C10H13NO4	ID_769	5	0	-0.68	0.51	0.34	60316	91600	42658	43441	38773	38915	105900	78560	93000	86660	77100	83300
Com_779_pos	Tricin 5-O-hexoside derivative	Flavonoids	534.42	C24H22O14	ID_775	5	0	-2.83	-0.07	-0.56	45198	44675	53172	1738	9344	8983	46750	63740	26070	63180	18850	15060
Com_781_pos	Tricin O-sinapoylpentoside	Flavonoids	668.6	C33H32O15	ID_777	5	0	-1.78	0.44	-0.68	151400	265700	84520	51420	32110	62580	173100	297900	211000	177000	126000	10390
Com_787_pos	LysoPC 18:0	Phospholipid	523.36	C26H54NO7P	ID_783	5	0	-1.9	-0.22	-0.9	8210000	11520000	6269000	2546000	1953000	2469000	8590000	3343000	10430000	6096000	4405000	3455000
Com_796_pos	GDP-L-fucose	Nucleotide And Its Derivates	589.342	C16H25N5O15P2	ID_792	5	0	-2.71	0.16	0.64	32462	41632	26130	7008	3775	4577	41260	22930	47530	42510	51580	62470
Com_804_pos	Kynurenic acid	Quinolines and derivatives	189.17	C10H7NO3	ID_799	5	0	-0.9	0.5	0.57	196700	120100	54990	80740	58420	59450	182800	163900	177700	171700	214600	166500
Com_811_pos	Linoleic acid	Fatty Acyls	280.445	C18H32O2	ID_806	5	0	-1.16	0.35	-0.13	1097000	868000	866200	320100	464400	484400	1190000	813900	1603000	975100	746200	874700
Com_813_pos	Xanthurenic acid	Quinolines and derivatives	205.167	C10H7NO4	ID_808	5	0	-1.1	-0.23	-0.59	359300	420100	330800	222700	140900	154500	391388	226300	329500	284875	236537	214144
Com_816_pos	LPC(1-acyl 18:1)	Phospholipid	521.67	C26H52NO7P	ID_811	5	0	-1.24	0.24	-0.27	82010000	76060000	82730000	43670000	25840000	32760000	108300000	80250000	96190000	68650000	64820000	66740000
Com_817_pos	LPC(1-acyl 18:2)	Phospholipid	519.65	C26H50NO7P	ID_812	5	0	-0.8	0.23	-0.26	68900000	81060000	80080000	56760000	33740000	42020000	95450000	75420000	98220000	70410000	68080000	53570000
Com_818_pos	LPC(1-acyl 16:1)	Phospholipid	493.61	C24H48NO7P	ID_813	5	0	-0.79	0.59	0.13	170600	187000	177500	136200	61880	112400	320300	199800	285400	218700	197300	171400
Com_821_pos	LPC(1-acyl 16:0)	Phospholipid	495.63	C24H50NO7P	ID_816	5	0	-1.03	-0.37	-0.63	176400000	184500000	158600000	105300000	70600000	78480000	134800000	110600000	156800000	119800000	113200000	103800000
Com_822_pos	Limocitrin O-hexoside	Flavonoids	508.43	C23H24O13	ID_817	5	0	-2.14	0.07	-1.27	4901000	6237000	2694000	1258000	715400	1156000	6050000	4103000	4415000	2464000	1784000	1478000
Com_823_pos	L-Homocystine	Amino Acid And Derivatives	268.354	C8H16N2O4S2	ID_818	5	0	-0.73	0.44	0.11	3670000	3944000	2274000	2440000	1570000	1949000	5293000	3588000	4530000	3821000	3570000	3264000
Com_834_pos	Methyl linolenate	Fatty Acyls	292.46	C19H32O2	ID_829	5	0	-2.46	0.6	0.08	1851000	1519000	1887000	460700	280800	215200	2675000	1514000	3797000	2091000	1619000	1837000
Com_844_pos	Homoplantaginin	Flavonoids	462.403	C22H22O11	ID_839	5	0	-1.95	0.35	-0.54	258500	564000	129300	102500	68680	75640	462100	395100	352900	358200	258400	36710
Com_846_pos	6-Hydroxy-4-methylcoumarin	Coumarins and derivatives	176.169	C10H8O3	ID_841	5	0	-1.21	-0.1	-0.61	89220	170500	44870	43440	37300	51370	92600	125700	66160	113500	36810	49851
Com_862_pos	LysoPC 20:2	Phospholipid	547.7	C28H54NO7P	ID_857	5	0	-1.47	-0.31	-0.81	108900	114000	91090	38930	36530	37860	89030	57670	106000	64070	70400	44330
Com_865_pos	Resokaempferol 7-O-hexoside	Flavonoids	434.4	C21H20O10	ID_860	5	0	-1.05	0.65	0.55	14060	36780	19830	5368	13675	15030	60980	26750	23380	45490	27290	30643
Com_866_pos	Chrysoeriol 7-O-hexoside	Flavonoids	448.4	C22H22O11	ID_861	5	0	-1.6	0.13	-0.39	273600	432800	113600	99650	90310	80640	408100	262200	227500	259000	311000	54560
Com_894_pos	Kaempferol-3-O-rutinoside	Flavonoids	594.526	C27H30O15	ID_889	5	0	-2.01	-0.14	-0.8	46030	153400	17940	29110	10270	14730	71730	80730	44280	41470	44340	39037
Com_896_pos	Oroxin A	Flavonoids	432.378	C21H20O10	ID_891	5	0	-1.49	0.14	-0.49	17030	40750	13770	8356	6880	10160	16020	33060	29620	19710	14460	16776
Com_898_pos	Sattabacin	Benzene and substituted derivatives	206.28	C13H18O2	ID_893	5	0	-0.91	0.49	0.25	44120	79310	45640	26900	36560	26563	97910	61600	77870	92450	65480	43040
Com_908_pos	2'-Deoxyguanosine-5'-monophosphate	Nucleotide And Its Derivates	347.221	C10H14N5O7P	ID_902	5	0	-2.96	1.43	1.92	50295	52315	39831	9179	4096	5008	131100	111600	140900	147500	196100	194000
Com_909_pos	1-Methylguanosine	Nucleotide And Its Derivates	297.267	C11H15N5O5	ID_903	5	0	-0.88	0.29	0.45	79020	96820	60440	60350	24810	43020	120500	81260	86810	79750	96240	147800
Com_911_pos	Oleamide	Fatty Acyls	281.477	C18H35NO	ID_905	5	0	-1.56	0.43	0.15	193900000	158200000	194300000	69360000	62190000	54170000	244100000	163800000	325800000	217900000	191500000	196600000
Com_932_pos	N'-Nitrosoanabasine	Alkaloids and derivatives	191.23	C10H13N3O	ID_926	5	0	-1.22	0.42	0.42	13936	12390	16020	11300	4307	2527	9667	23390	23500	22078	17420	17200
Com_934_pos	Lysopc 17:0	Phospholipid	509.657	C25H52NO7P	ID_928	5	0	-1.51	-0.47	-0.98	180200	178200	106600	66820	49000	47210	113500	79190	142200	90940	78050	66710
Com_943_pos	Methyl arachidonate	Fatty Acyls	318.493	C21H34O2	ID_937	5	0	-0.98	-0.16	0.69	9659	4497	7774	3538	5809	1744	2349	9735	7569	12060	9582	13790
Com_946_pos	Methyl heptadecanoate	Fatty Acyls	284.477	C18H36O2	ID_939	5	0	-0.86	0.29	0.05	26990	20490	26340	14930	11540	14240	31800	24840	33530	25870	22390	28060
Com_947_pos	Fraxinellone	萜类	C14H16O3	11.429	ID_940	5	0	-1.11	-0.15	0.28	37126	32136	57580	14466	16873	28650	22780	38660	40302	44900	30990	19458
Com_951_pos	Cyanidin O-rutinoside	Anthocyanins	595.52	C27H31O15	ID_943	5	0	-1.2	0.51	-0.19	37190	104100	7875	25160	21820	18050	80130	64790	68180	62220	35170	33408
Com_954_pos	Sophoricoside	Isoflavonoids	432.38	C21H20O10	ID_946	5	0	-1.28	0.84	0.36	42740	51020	30985	20950	10380	20011	94980	55210	73500	77710	70890	11560
Com_957_pos	1-Linoleoyl-Rac-Glycerol	Fatty Acyls	354.524	C21H38O4	ID_949	5	0	-1.19	-0.03	-0.49	59920	29150	31390	19720	11510	21560	50570	28090	39340	26970	24610	34210
Com_971_pos	Spermidine derivative	Amines	255.27	C8H21N3O6	ID_963	5	0	-1.43	0.57	0.41	448300	317500	458700	177600	160900	116600	525000	325800	968600	626500	524700	476800
Com_977_pos	LysoPC 20:2 (2n isomer)	Phospholipid	547.36	C28H54NO7P	ID_969	5	0	-1.2	-0.14	-0.66	94700	110200	79300	41700	44730	37540	88210	64790	104100	67100	58560	54410
Com_978_pos	(-)-N-[3',4'-Dihydroxy-(E)-cinnamoyl]-L-glutamic acid	Amino Acid And Derivatives	309.271	C14H15N1O7	ID_970	5	0	-2.59	0.45	0.02	3672000	2778000	3528000	778100	512800	369700	4690000	2802000	6108000	3539000	2918000	3662000
Com_11_neg	Isoschaftoside	Flavones and Flavonols	564.499	C26H28O14	ID_9	6	0	-1.82	-3.09	-6.48	5193000	7482000	2838000	2200000	793600	1414000	467600	768800	583100	132800	35930	4577
Com_25_neg	5-Phosphoribosyl 1-pyrophosphate	Pentose phosphates	196.25	C5H13O14P3	ID_23	6	0	0.75	0.08	-0.84	6298	7784	8031	11240	15810	10130	7849	7080	8435	2407	3246	6710
Com_47_neg	1-Caffeoylquinic acid	Phenolic acids	354.095	C16H18O9	ID_45	6	0	0.15	0.61	-1.08	8322	10403	6441	9097	7628	11187	8536	11150	18640	3488	3680	4713
Com_78_neg	Myristoleic acid	Fatty Acyls	226	C14H26O2	ID_76	6	0	0.01	0.26	-1.07	50170	44040	42740	55370	40020	42630	60200	47670	55740	19800	22150	23200
Com_235_neg	D-threo-Isocitric acid	Organic Acid And Its Derivatives	192.124	C6H8O7	ID_233	6	0	0.58	-0.28	-1.12	2513000	3464000	992200	4018000	3043000	3331000	2654000	1452000	1619000	1501000	876600	828000
Com_319_neg	13-HPODE	Fatty Acyls	312.1	C18H32O4	ID_317	6	0	-0.73	-0.6	-2.34	346900	261200	286600	229700	164400	146500	222500	154900	213100	66950	56530	53720
Com_331_neg	Sibiricose A3	Phenolic acids	462.137	C19H26O13	ID_329	6	0	-0.81	-1.42	-2.81	372700	375700	304500	240400	191600	169700	182500	98830	110900	63960	47360	38520
Com_391_neg	Quinic acid	Alcohols and polyols	192.17	C7H12O6	ID_389	6	0	-0.15	-0.11	-1.22	491200	805200	288300	510640	493400	420680	466700	500500	497900	309600	219400	151800
Com_425_pos	Schaftoside	Flavones and Flavonols	564.492	C26H28O14	ID_423	6	0	-0.92	-2.65	-5.6	1535000	1965000	906800	1292000	338100	696600	216100	261100	222600	47920	12500	30140
Com_465_pos	Melezitose	Carbohydrates And Its Derivatives	504.44	C18H32O16	ID_463	6	0	-0.19	0.1	-1.02	102600000	137300000	111300000	125300000	92530000	89410000	141400000	123500000	112100000	86200000	51060000	35850000
Com_469_pos	Ademetionine	Amino Acid And Derivatives	398.44	C15H22N6O5S	ID_467	6	0	0.45	-0.11	-0.63	42980	41500	40350	71130	45170	54640	34500	23880	57520	42050	11150	27490
Com_511_pos	N'-p-Coumaroyl agmatine	Cinnamic acids and derivatives	276.2	C14H20N4O2	ID_509	6	0	0.19	-0.2	-0.95	229500	185000	268000	365200	171800	242200	238000	175000	179300	107400	147500	98150
Com_576_pos	Glycyl-L-leucine	Amino Acid And Derivatives	188.22	C8H16N2O3	ID_573	6	0	0.73	-0.2	-1.23	16150	13900	9363	24760	15980	24670	9188	12440	12620	6289	7682	2855
Com_694_pos	Maltotriitol	Sugar Alcohols	506.453	C18H34O16	ID_691	6	0	-0.4	0.11	-1.24	3638000	5631000	3840000	3658000	2999000	3246000	5686000	4419000	4044000	3055000	1485000	1028000
Com_809_pos	Ipriflavone	Isoflavonoids	280.32	C18H16O3	ID_804	6	0	-0.19	-0.54	-1.08	21620	13720	31680	12610	26140	20150	18750	17400	9899	10720	8593	12430
Com_835_pos	Methyl linoleate	Fatty Acyls	294.47	C19H34O2	ID_830	6	0	0.21	-0.2	-0.94	798500	445900	607900	1150000	456500	541900	613700	560800	435300	370900	349100	248800
Com_4_neg	Choline bitartrate	Amines	253.25	C9H19NO7	ID_2	7	0	1.61	0.56	0.2	31200	49540	25280	135800	89910	97870	73500	39000	43690	47290	46090	28380
Com_21_neg	D-Arabinono-1,4-lactone	Carbohydrates And Its Derivatives	148.037	C5H8O5	ID_19	7	0	1.15	-0.08	-0.52	39420	72760	18350	126700	80620	82620	42120	35580	45660	43050	37630	10130
Com_26_neg	ADP-ribose	Nucleotide And Its Derivates	591.315	C15H23N5O14P2	ID_24	7	0	4.52	1.55	1.19	7748	5444	10499	231300	145700	165000	24770	20203	24368	24108	4599	25234
Com_58_neg	Sakuranetin	Flavanones	286.279	C16H14O5	ID_56	7	0	0.8	-0.1	-0.65	78180	106400	43370	153800	122200	121100	83460	61240	67780	46740	54200	44120
Com_67_neg	Oxalic acid	Organic Acid And Its Derivatives	90.035	C2H2O4	ID_65	7	0	4.39	0.83	1.12	29520	12362	13200	490400	326500	336500	30320	29560	37730	37130	31490	50960
Com_72_neg	Isocitrate	Organic Acid And Its Derivatives	192.124	C6H8O7	ID_70	7	0	1.06	-0.29	-1.22	11750000	18340000	4402000	34020000	16650000	21090000	10180000	7602000	10510000	8483000	3578000	2778000
Com_82_neg	Cinnamyl acetate	Benzene and substituted derivatives	176.21	C11H12O2	ID_80	7	0	1.02	-0.79	-0.52	41530	56280	51820	93650	115900	93160	30274	23530	32445	34582	40515	29566
Com_93_neg	Tartaric acid	Organic Acid And Its Derivatives	150.09	C4H6O6	ID_91	7	0	1.21	0.1	0.37	27630	41490	18860	82950	67210	53560	38230	21320	35010	46220	36160	30980
Com_107_neg	UDP-galactose	Nucleotide And Its Derivates	610.265	C15H22N2Na2O17P2	ID_105	7	0	5.24	-0.53	0.27	7430	11990	2885	363700	226700	253500	2864	7044	5490	17208	6262	3358
Com_129_neg	Citraconic acid	Fatty Acyls	130.099	C5H6O4	ID_127	7	0	1.56	0.76	0.75	289900	406500	158700	1007000	650600	858100	595700	431400	419000	524900	532600	379900
Com_153_neg	2 _x0013_furanoic acid	Organic Acid And Its Derivatives	112.084	C5H4O3	ID_151	7	0	1.07	-0.22	-0.75	197600	310100	76770	569600	326400	330300	175400	135800	189400	183600	73320	89950
Com_160_neg	Citric acid	Tca Cycle	192.12	C6H8O7	ID_158	7	0	1.03	-0.37	-1.28	12260000	20510000	4644000	34830000	18360000	23220000	10910000	7671000	10310000	9039000	3513000	2821000
Com_162_neg	cis-Aconitic acid	Tca Cycle	174.11	C6H6O6	ID_160	7	0	4.14	-2.69	-2.91	117700	201300	58840	2656000	1911000	2094000	16130	16980	25570	23550	12930	13810
Com_210_neg	2'-Deoxyguanosine	Nucleotide And Its Derivates	267.241	C10H13N5O4	ID_208	7	0	1.68	0.7	-0.07	5105	4972	4703	16460	15140	15840	9475	5928	8548	6367	4267	3436
Com_228_neg	Creatine	Amino Acid And Derivatives	131.133	C4H9N3O2	ID_226	7	0	1.67	0.04	0.61	10740	20230	5976	48770	32030	37140	13058	10379	14591	16222	20600	19425
Com_230_neg	D-Galacturonic acid	Carbohydrates And Its Derivatives	194.139	C6H10O7	ID_228	7	0	0.95	-0.37	-1.26	300600	438000	121600	707700	428400	522300	241200	197400	228300	199400	92020	67320
Com_234_neg	L-Homoserine	Amino Acid And Derivatives	119.119	C4H9NO3	ID_232	7	0	0.67	-0.57	-0.11	9921	20800	3079	28380	8583	16790	10680	7446	4680	8028	10730	12470
Com_241_neg	Succinic anhydride	Organic Acid And Its Derivatives	100.073	C4H4O3	ID_239	7	0	3.37	1.2	1.02	128100	142800	95420	1237000	1198000	1341000	311100	172800	355800	232100	262400	247600
Com_261_neg	2-Aminoethanesulfonic acid	Organic Acid And Its Derivatives	125.015	C2H7NO3S	ID_259	7	0	1.08	-1.15	-0.63	45310	58800	22440	112000	82570	72870	18130	16600	22480	13210	43162	25136
Com_288_neg	4-Methylvaleric Acid	Organic Acid And Its Derivatives	116.158	C6H12O2	ID_286	7	0	2.22	0.41	1.08	33130	42270	23710	170200	147300	144100	46940	40300	44650	70810	80760	57290
Com_384_neg	L-Citramalic acid	Organic Acid And Its Derivatives	148.037	C5H8O5	ID_382	7	0	1	-0.25	-0.98	56110	76640	22540	134300	85110	90560	40240	42470	47460	45410	19790	13580
Com_418_pos	Spermidine	Amines	145.246	C7H19N3	ID_416	7	0	2.63	-1.82	-0.54	69480	94910	13510	69470	427700	603900	10470	33336	6607	44576	41107	36509
Com_477_pos	Deoxyadenosine	Nucleotide And Its Derivates	251.242	C10H13N5O3	ID_475	7	0	1.25	0.19	-0.24	75370	67000	42440	164500	123900	151400	95130	40460	75250	40170	70930	45050
Com_586_pos	L-Alanyl-L-Phenylalanine	Amino Acid And Derivatives	236.116	C12H16N2O3	ID_583	7	0	1.5	0	0.47	8930	2993	3702	16170	11890	16130	7032	3271	5348	4826	8108	8697
Com_670_pos	L-Leucyl-L-alanine	Amino Acid And Derivatives	202.25	C9H18N2O3	ID_667	7	0	1.48	-0.17	-0.31	16500	10140	10230	35950	30450	36190	13360	10100	9313	14900	2699	12057
Com_692_pos	N-(2-Hydroxyethyl)iminodiacetic acid	Organic Acid And Its Derivatives	177.155	C6H11NO5	ID_689	7	0	1.43	-0.84	-0.79	846400	891700	644200	2424000	2018000	1995000	457900	384900	485200	508400	360200	510900
Com_699_pos	Spermine	Polyamine	202.34	C10H26N4	ID_696	7	0	2.2	-0.19	-1.18	89100	128700	43910	90570	537300	577400	68600	72230	88420	55700	34440	25680
Com_719_pos	3-Amino-2-methylpropanoic acid	Amino Acid And Derivatives	103.12	C4H9NO2	ID_716	7	0	0.86	-0.59	-0.82	3297000	2720000	1942000	5518000	4287000	4620000	1895000	1622000	1776000	1630000	1491000	1391000
Com_805_pos	Phe-Phe	Amino Acid And Derivatives	312.363	C18H20N2O3	ID_800	7	0	1.07	0.32	0.48	9302	5696	5215	12270	14110	15910	14350	5346	5454	9403	8389	10361
Com_837_pos	IAA-Glu	Phytohormones	304.298	C15H16N2O5	ID_832	7	0	1.79	-0.27	0.59	9430	7159	3046	13730	29570	24550	4989	7170	4174	10320	4858	14470
Com_863_pos	gamma-Glutamate-Cysteine	Amino Acid And Derivatives	250.272	C8H14N2O5S	ID_858	7	0	1.9	-0.22	-0.29	88090	142800	55810	528100	273200	270700	97506	63163	85039	70862	93653	70132
Com_869_pos	N-Acetyl-L-leucine	Amino Acid And Derivatives	173.21	C8H15NO3	ID_864	7	0	0.64	-0.2	-0.41	1295000	1179000	780700	1959000	1533000	1583000	767400	814400	1247000	840400	794500	809700
Com_872_pos	N6-Succinyl Adenosine	Nucleotide And Its Derivates	383.313	C14H17N5O8	ID_867	7	0	2.27	1.12	0.74	1277000	1522000	816700	7912000	5039000	4524000	2640000	2374000	2843000	2239000	1737000	2062000
Com_905_pos	3'-Aenylic Acid	Nucleotide And Its Derivates	347.221	C10H14N5O7P	ID_899	7	0	0.82	-0.69	-0.49	18860	26410	8769	46270	23290	26010	12750	12192	8497	14512	12991	11107
Com_35_neg	Polyphyllin Vii	Saponin	1049.2	C51H84O22	ID_33	8	0	-0.4	1.51	-0.1	9049	4581	5571	5009	6590	2925	19710	28830	6264	11270	2149	4549
Com_46_neg	Maltopentaose	Carbohydrates And Its Derivatives	828.726	C30H52O26	ID_44	8	0	0	1.16	-0.28	8096	11594	2101	6734	8815	6294	26400	10490	11760	7534	7122	3353
Com_50_neg	Maltotetraose	Carbohydrates And Its Derivatives	666.578	C24H42O21	ID_48	8	0	0.02	2.56	0.84	59030	71740	31080	58100	41550	64920	402400	275700	276200	154700	90270	44000
Com_79_neg	Acacetin O-acetyl hexoside	Flavones and Flavonols	488.1	C24H24O11	ID_77	8	0	-0.79	1.43	0.12	869600	1521000	367600	739400	404900	452600	2639000	2453000	2324000	1402000	751100	847200
Com_142_neg	Esculin	Coumarins and derivatives	340.28	C15H16O9	ID_140	8	0	0.21	1.21	0.13	8336	7976	2429	5873	5856	9906	12880	18500	12010	5630	8170	6705
Com_171_neg	Sibiricose A5	Phenylpropanoids	518.465	C22H30O14	ID_169	8	0	0.74	1.59	0.57	244800	359200	176300	547500	335500	420900	981900	709700	652600	641500	335400	183600
Com_187_neg	Quercetin	Flavones and Flavonols	302.236	C15H10O7	ID_185	8	0	-0.06	1.04	0.4	2965	6211	3686	5889	2913	3511	10710	6765	8900	5902	4768	6285
Com_189_neg	Cellotriose	Carbohydrates And Its Derivatives	504.437	C18H32O16	ID_187	8	0	-0.79	0.89	-0.74	1117000	1657000	855100	803700	691300	610200	2944000	1975000	1800000	1210000	553400	404600
Com_195_neg	Raffinose	Carbohydrates And Its Derivatives	504.437	C18H32O16	ID_193	8	0	-0.68	0.92	-0.73	6893000	14800000	9664000	8072000	5936000	5608000	25990000	16490000	16780000	10890000	5119000	2876000
Com_205_neg	Maltotriose	Carbohydrates And Its Derivatives	504.44	C18H32O16	ID_203	8	0	-0.88	3.7	1.37	131700	244800	121600	126800	69040	74590	2830000	1864000	1760000	718500	303700	269700
Com_208_neg	Isovitexin	Flavones and Flavonols	432.378	C21H20O10	ID_206	8	0	-0.84	1.26	0.11	58870	102400	38160	46900	25430	38790	172100	163200	141500	131600	73020	10600
Com_217_neg	D(+)-Melezitose O-rhamnoside	Carbohydrates And Its Derivatives	650.1	C24H42O20	ID_215	8	0	-0.47	1.37	-0.05	4642	4191	5089	2103	2508	5428	18080	6710	11310	5462	4612	3347
Com_223_neg	Stachyose	Carbohydrates And Its Derivatives	666.578	C24H42O21	ID_221	8	0	-0.46	2.6	0.8	27400	73960	45740	56410	21720	29100	418000	245700	230200	177100	56310	23440
Com_243_neg	Manninotriose	Fatty Acyls	504.437	C18H32O16	ID_241	8	0	1.16	2.2	0.97	8714	10870	9195	23330	18320	22760	56340	42010	33670	29030	13240	14170
Com_252_neg	Isohemiphloin	Flavanones	434.121	C21H22O10	ID_250	8	0	-0.2	0.91	0.35	2825	3260	5116	4081	2874	2817	4729	9340	6946	3832	5342	5062
Com_313_neg	Vitexin	Flavones and Flavonols	432.38	C21H20O10	ID_311	8	0	-0.74	1.12	-0.21	67670	132900	59090	73830	30580	51400	212900	182000	169900	134900	67550	22370
Com_372_neg	L-Allo-Isoleucine	Amino Acid And Derivatives	131.173	C6H13NO2	ID_370	8	0	-0.85	0.54	-0.52	4359	4643	4511	3166	2025	2326	6753	3992	8841	3411	2017	3989
Com_426_pos	Bornyl acetate	Phenols And Its Derivatives	196.29	C12H20O2	ID_424	8	0	-0.56	0.45	-0.35	33630	8963	28780	22480	7300	18800	44130	27970	25690	24700	11730	19740
Com_456_pos	Verbenalin	Terpenoids	388.366	C17H24O10	ID_454	8	0	0.12	1.01	0.22	8051	15320	9698	8820	13362	13699	31250	17710	17597	16848	13610	8057
Com_491_pos	N-Acetyl-5-hydroxytryptamine	Amino Acid And Derivatives	218.252	C12H14N2O2	ID_489	8	0	-0.63	0.66	-0.01	25790	21050	31700	15100	16098	19709	44780	39070	40320	21980	27179	28852
Com_515_pos	Apigenin C-glucoside	Flavonoids	432.113	C21H20O10	ID_513	8	0	-0.96	1.03	0.03	35490	72950	33150	31390	21250	19930	117000	93250	79320	78580	53530	12620
Com_555_pos	4-Pyridoxic acid O-hexoside	Vitamins	345.306	C14H19NO9	ID_553	8	0	-0.39	0.94	-0.01	25651	13970	18631	7342	21540	15598	60520	32010	19110	17730	22100	17870
Com_558_pos	Chrysoeriol 6-C-hexoside 8-C-hexoside-O-hexoside	Flavonoids	786.1	C34H42O21	ID_556	8	0	0.78	2.98	1.29	11650	18620	6364	21950	11170	29680	102100	87960	99800	39840	33000	16950
Com_652_pos	Hydroxycinnamate	Cinnamic acids and derivatives	164.158	C9H8O3	ID_649	8	0	-0.54	1.49	0.19	1043000	1833000	240500	1100000	476800	561100	3163000	2788000	2781000	1758000	855600	929600
Com_715_pos	Isatin	Indoles and derivatives	147.13	C8H5NO2	ID_712	8	0	0.54	1.13	0.58	13760	7872	6902	15510	8706	17360	35670	12570	14230	16650	12290	13780
Com_756_pos	LysoPC 10:0	Phospholipid	411.3	C18H38NO7P	ID_753	8	0	0.31	1.27	0.63	19920	26440	19940	34690	23540	24240	57860	50800	51340	17100	41380	43940
Com_757_pos	Cocamidopropyl betaine	Alkaloids and derivatives	342.1	C19H38N2O3	ID_754	8	0	-0.34	0.69	-0.24	112900	104600	153600	95370	104000	93580	104800	204900	290800	78200	111800	125200
Com_760_pos	Petunidin 3-O-glucoside	Anthocyanins	479	C22H23O12	ID_756	8	0	0.53	1.22	0.63	302700	289500	240500	413100	355800	430800	836000	570800	536300	481900	446300	356500
Com_770_pos	Gentiobiose	Carbohydrates And Its Derivatives	342.297	C12H22O11	ID_766	8	0	-0.81	0.67	-0.27	255400	380700	234800	221100	148300	128300	579300	377000	424600	307100	219900	194400
Com_784_pos	C-hexosyl-apigenin O-hexosyl-O-hexoside	Flavonoids	756.66	C33H40O20	ID_780	8	0	0.22	2.24	0.34	19028	12190	5284	17804	5841	18840	62480	52520	57760	19160	22310	4777
Com_808_pos	Oryzalexin E	Terpenoids	304.467	C20H32O2	ID_803	8	0	0.44	1.65	0.87	6762	5595	5515	6040	10510	7663	13615	26520	15900	15456	11586	5630
Com_814_pos	Xanthurenic acid O-hexoside	Nucleotide And Its Derivates	367.31	C16H17NO9	ID_809	8	0	-0.75	0.58	-0.39	130500	191900	92030	124400	65200	56680	282000	208300	130300	115100	130300	70870
Com_824_pos	Imidazole-4-acetate	Organoheterocyclic compounds	126.1	C5H6N2O2	ID_819	8	0	-0.68	0.42	-0.3	5329000	5601000	3757000	3463000	2770000	2959000	7725000	5897000	5962000	5093000	3764000	3060000
Com_939_pos	Selgin 5-O-hexoside	Flavonoids	478.4	C22H22O12	ID_933	8	0	0.29	1.16	0.48	167200	120000	66480	110200	158100	165400	288900	246900	255200	198200	166200	129800
Com_6_neg	O-Acetylserine	Amino Acid And Derivatives	147.13	C5H9NO4	ID_4	9	0	0.85	1.16	1.1	34110	46000	22220	60890	51980	71420	89390	55420	83510	62030	86220	71570
Com_7_neg	3-Methyladipic acid	Fatty Acyls	160.17	C7H12O4	ID_5	9	0	1.06	1.53	1.44	88570	90200	60170	190500	157100	150600	258500	188500	243600	210400	189900	246500
Com_8_neg	L-Gulono-1,4-lactone	Sugar Acids And Its Derivatives	178.14	C6H10O6	ID_6	9	0	-0.52	2.14	2.21	106200	90700	46450	69620	51350	48270	427900	354500	292800	491100	358200	273800
Com_9_neg	3-Hydroxypicolinic acid	Organic Acid And Its Derivatives	139.11	C6H5NO3	ID_7	9	0	-0.49	0.75	1.02	105359	133976	120593	106671	84002	65245	238000	166600	201000	213800	263300	253800
Com_10_neg	1,6-Anhydro-beta-D-Glucopyranose	Carbohydrates And Its Derivatives	162.141	C6H10O5	ID_8	9	0	0.34	2.2	2.22	11700	8081	9893	15170	9052	13420	50300	34100	51760	46770	44330	47240
Com_12_neg	Trehalose 6-phosphate	Carbohydrates And Its Derivatives	422.276	C12H23O14P	ID_10	9	0	-0.73	4.57	3.22	2787000	4022000	1073000	2034000	1240000	1469000	72700000	56620000	58260000	37710000	20810000	15140000
Com_17_neg	(9Z,11E)-Octadecadienoic acid	Fatty Acyls	280.24	C18H32O2	ID_15	9	0	-0.44	0.72	0.61	6168	6179	3130	4546	4693	2182	11560	5177	8741	7616	8485	7469
Com_18_neg	1-O-Gentisoyl-D-glucoside	Phenolic acids	316.079	C13H16O9	ID_16	9	0	0.42	1.63	1.26	65610	67420	45410	94740	71500	72360	160700	203100	187800	144000	151300	131800
Com_22_neg	2-deoxyglucose-6-phosphate	Nucleotide And Its Derivates	244.136	C6H13O8P	ID_20	9	0	-0.45	1.95	1.93	11010	23400	19230	19770	11400	8229	62430	71180	73260	82320	71540	50180
Com_29_neg	p-Coumaric acid 4-O-hexoside	Cinnamic acids and derivatives	326.303	C15H18O8	ID_27	9	0	-0.58	1.09	0.58	34770	28620	22970	28050	13570	16260	65890	63150	55300	51020	40650	37310
Com_36_neg	Sulfosalicylic acid	Benzene and substituted derivatives	218.184	C7H6O6S	ID_34	9	0	0.7	2.85	2.66	43838	4444	8034	39720	17840	33650	130800	125000	149000	117400	123000	114400
Com_37_neg	Ajugol	Terpenoids	348.346	C15H24O9	ID_35	9	0	-0.14	0.89	0.97	8332	10830	10071	11690	8495	6301	24180	15990	14010	21440	26370	9497
Com_39_neg	N-Acetyl-Dl-serine	Amino Acid And Derivatives	147.129	C5H9NO4	ID_37	9	0	1.08	1.75	1.5	66720	69050	56980	177300	127300	103900	264800	170300	211600	163500	154100	229400
Com_43_neg	Shikimic Acid	Alcohols and polyols	174.15	C7H10O5	ID_41	9	0	0.3	1.15	1.39	35940	73630	27230	58220	48170	62350	101900	94780	107600	109000	126200	123700
Com_51_neg	Apigenin	Flavones and Flavonols	270.24	C15H10O5	ID_49	9	0	0.83	2.73	2.96	4628	2656	4599	10650	5557	4868	28760	23500	26360	38400	38610	15580
Com_52_neg	Apigenin 5-O-glucoside	Flavonoids	432.38	C21H20O10	ID_50	9	0	-0.14	0.91	0.57	2450	5920	5360	5933	3021	3548	11100	9146	5494	8889	3180	8257
Com_65_neg	N-Acetylalanine	Amino Acid And Derivatives	131.13	C5H9NO3	ID_63	9	0	-0.04	3.76	4.23	112800	116000	99600	121300	95320	103800	1705000	1267000	1464000	1960000	2383000	1812000
Com_71_neg	Kinetin 9-riboside	Anthocyanins	347.326	C15H17N5O5	ID_69	9	0	0.16	1.09	0.96	66750	116400	25320	93250	64930	75180	203800	113400	125900	146100	121200	138800
Com_77_neg	Phosphoenolpyruvate	Organic Acid And Its Derivatives	167.982	C3H5O6P	ID_75	9	0	-0.56	0.86	0.86	10087	13410	9505	10578	4560	7212	20970	21590	17410	20740	24250	15060
Com_84_neg	4-Hydroxy-2,5-dimethyl-3(2H)furanone	Organoheterocyclic compounds	128.13	C6H8O3	ID_82	9	0	-0.39	1.15	1.78	13490	17822	8260	8196	9787	12256	35430	12400	39800	37490	53310	45220
Com_85_neg	Methyl furan-2-carboxylate	Organoheterocyclic compounds	126.11	C6H6O3	ID_83	9	0	0.24	1.67	1.52	4872	13270	12470	18180	7731	10140	31500	32820	33360	25880	33070	28600
Com_90_neg	N-Acetyl-L-methionine	Amino Acid And Derivatives	191.25	C7H13NO3S	ID_88	9	0	-1.78	3.16	3.44	23081	2155	2406	2403	1898	3744	88810	70010	88650	110300	112500	76790
Com_94_neg	Luteolin	Flavones and Flavonols	286.24	C15H10O6	ID_92	9	0	-0.3	0.65	0.91	7335	7611	3326	6095	4999	3716	9316	9790	9576	14690	15490	4061
Com_99_neg	Sorbitol 6-phosphate	Carbohydrates And Its Derivatives	262.045	C6H15O9P	ID_97	9	0	0.46	3.63	3.68	49060	102400	27120	63620	73180	108200	767700	770700	672200	1120000	760500	409700
Com_101_neg	p-Hydroxy-cinnamic acid	Cinnamic acids and derivatives	164.16	C9H8O3	ID_99	9	0	1.16	2.53	1.95	1072000	1558000	609100	2879000	2156000	2222000	7383000	5242000	6115000	4024000	4224000	4289000
Com_108_neg	UDP-D-glucuronate	Nucleotide And Its Derivates	580.285	C15H22N2O18P2	ID_106	9	0	-0.61	0.29	0.78	8493	8473	5649	2888	6681	5256	11610	9484	6627	7000	18950	12800
Com_123_neg	Guanine	Purines and purine derivatives	151.126	C5H5N5O	ID_121	9	0	0.39	1.13	1.42	11680	16550	7244	19160	12880	14410	25960	22140	29640	25890	32480	36340
Com_127_neg	D-Fructose 6-Phosphate	Carbohydrates And Its Derivatives	260.136	C6H13O9P	ID_125	9	0	2.97	6.01	5.78	148900	266800	60880	1409000	1147000	1166000	10990000	9592000	10190000	12720000	8859000	4519000
Com_128_neg	deoxyribose-phosphate	Nucleotide And Its Derivates	226.08	C5H7O8P	ID_126	9	0	0.61	2.02	2.58	40970	50100	56450	88580	82750	53560	212100	187800	198600	239600	332000	307600
Com_133_neg	L-Sorbose	Carbohydrates And Its Derivatives	180.16	C6H12O6	ID_131	9	0	-0.59	0.95	0.79	131400	160800	109500	98070	82540	86880	354100	202200	218000	256600	249700	188200
Com_136_neg	alpha-D-Galactose 1-phosphate	Carbohydrates And Its Derivatives	260.136	C6H13O9P	ID_134	9	0	-0.93	2.6	2.47	1989000	4593000	1157000	1469000	1163000	1417000	17340000	14910000	14530000	19130000	14670000	9165000
Com_137_neg	Cytidylic acid	Nucleotide And Its Derivates	323.2	C9H14N3O8P	ID_135	9	0	0.1	2.14	2.61	9333	4604	7548	5772	11240	6076	28880	28150	37590	45940	48390	36470
Com_139_neg	Pyrroloquinoline quinone	Quinolines and derivatives	330.012	C14H6N2O8	ID_137	9	0	-0.69	1.89	1.14	52551	76167	30771	40630	24800	33600	161500	229100	200900	102700	81980	167100
Com_143_neg	Crocetin	Terpenoids	328.408	C20H24O4	ID_141	9	0	-0.33	0.57	0.67	3860	4661	4482	3347	3790	3209	8177	5571	5561	6624	6380	7694
Com_144_neg	Isoguanosine	Alkaloids and derivatives	283.241	C10H13N5O5	ID_142	9	0	-0.43	1.39	1.84	263800	220500	83210	96610	179300	144600	828500	221800	432700	368200	630300	1035000
Com_145_neg	5'-Adenylic acid	Pentose phosphates	347.221	C10H14N5O7P	ID_143	9	0	0.29	1.16	0.83	55620	143500	18720	125700	63800	76630	189500	162500	135500	140300	116500	130300
Com_147_neg	Betulinic acid	Terpenoids	456.7	C30H48O3	ID_145	9	0	0.86	1.2	1.4	14160	13070	11330	31440	17050	21580	31320	27460	29650	30770	35720	35270
Com_152_neg	D-Mannose 6-phosphate	Carbohydrates And Its Derivatives	260.136	C6H13O9P	ID_150	9	0	4.75	7.63	7.46	26380	31230	13430	724100	615100	569600	5888000	3589000	4614000	6363000	4119000	2039000
Com_155_neg	alpha-D-Glucose	Carbohydrates And Its Derivatives	180.16	C6H12O6	ID_153	9	0	-0.43	0.91	1.03	294200	331300	213600	208900	187900	226800	577600	484300	514000	637900	618300	462100
Com_157_neg	L-Pyroglutamic acid	Amino Acid And Derivatives	129.11	C5H7NO3	ID_155	9	0	1.48	4.55	4.47	76570	93490	43270	208300	189700	198400	1911000	1382000	1701000	1603000	1565000	1545000
Com_158_neg	p-Hydroxybenzaldehyde	Carbonyl compounds	122.12	C7H6O2	ID_156	9	0	0.62	2.41	1.86	9697	12700	17314	29740	14700	16480	65720	67290	77800	51940	51510	40750
Com_164_neg	N-Oleoyl Glycine	Organic Acid And Its Derivatives	339.513	C20H37NO3	ID_162	9	0	-1.27	1.28	1.22	25580	21660	12910	11760	4890	8208	53800	45340	46940	47300	45570	47390
Com_165_neg	N-Acetylphenylalanine	Amino Acid And Derivatives	207.226	C11H13NO3	ID_163	9	0	0.39	1.37	0.89	21801	25076	20395	32314	27245	28735	64140	40710	69300	45280	42430	36840
Com_170_neg	Uridine 5'-monophosphate	Nucleotide And Its Derivates	324.18	C9H13N2O9P	ID_168	9	0	0.3	1.77	1.75	116200	343100	55220	224800	191200	215600	711800	534300	510000	637800	582200	513000
Com_172_neg	D-Glucopyranose	Carbohydrates And Its Derivatives	180.156	C6H12O6	ID_170	9	0	-0.06	1.23	1.55	209300	203700	152200	196200	161600	185100	601800	375700	345700	643500	536900	472300
Com_192_neg	Salicylic acid O-glucoside	Phytohormones	300.1	C13H16O8	ID_190	9	0	0.63	2.13	1.97	90000	140600	37760	154300	125700	135900	506700	331000	335900	407900	388900	253900
Com_196_neg	p-Coumaric Acid	Cinnamic acids and derivatives	164.16	C9H8O3	ID_194	9	0	1.16	2.35	1.9	1430000	2096000	840700	3793000	2923000	3036000	8062000	6704000	7435000	5580000	5364000	5355000
Com_199_neg	D-Glucose	Carbohydrates And Its Derivatives	180.156	C6H12O6	ID_197	9	0	0.21	1.31	1.78	140300	114900	77430	144800	105300	133900	299700	247800	276500	410100	402200	332900
Com_202_neg	3,5-Dihydroxybenzoic acid	Benzoic acids and derivatives	154.12	C7H6O4	ID_200	9	0	0.49	1.13	0.99	86435	110481	67538	132978	97720	141668	269300	146800	162600	214300	166700	143500
Com_206_neg	Glycolic acid	Organic Acid And Its Derivatives	76.05	C2H4O3	ID_204	9	0	0.44	1.84	2.85	25026	9796	6618	15120	22700	18471	55280	44870	48400	108800	111800	77850
Com_211_neg	9,10-EODE	Fatty Acyls	296	C18H32O3	ID_209	9	0	0.37	1.56	1.59	15747	6128	7154	3561	16545	17470	31880	27940	25920	20410	25730	41440
Com_212_neg	Nystose	Carbohydrates And Its Derivatives	666.578	C24H42O21	ID_210	9	0	-0.64	4.06	1.88	45150	72870	39830	37140	29840	34370	1155000	758500	727200	354100	148200	80300
Com_215_neg	D-Galactose	Carbohydrates And Its Derivatives	180.16	C6H12O6	ID_213	9	0	-0.29	0.93	1.42	360000	354100	276200	287300	232000	290700	729500	568000	583600	996800	940500	716500
Com_226_neg	Capsianoside I	Terpenoids	660.336	C32H52O14	ID_224	9	0	0.59	3.11	2.33	104100	135000	67700	160400	145200	156300	1188000	778400	677400	783400	458400	304300
Com_233_neg	1-O-b-D-glucopyranosyl sinapate	Polyphenol	386.351	C17H22O10	ID_231	9	0	-0.43	1.28	0.77	6485	13493	7324	5087	4357	10833	35030	15020	16450	31430	8288	6785
Com_237_neg	D-Glucose 6-phosphate	Carbohydrates And Its Derivatives	260.03	C6H13O9P	ID_235	9	0	3.64	6.74	6.53	130800	200300	69080	1904000	1494000	1575000	17580000	11410000	13920000	18570000	12790000	5705000
Com_242_neg	D-Tagatose	Carbohydrates And Its Derivatives	180.156	C6H12O6	ID_240	9	0	0.28	1.78	2.64	335000	348100	192300	399700	284700	379700	1153000	740400	1120000	1955000	1923000	1596000
Com_247_neg	Cyclic AMP	Nucleotide And Its Derivates	329.206	C10H12N5O6P	ID_245	9	0	0.82	6.16	6.84	238818	2058	167033	267400	206800	246900	8652000	8682000	11900000	13870000	17380000	15490000
Com_248_neg	Pseudouridine	Nucleotide And Its Derivates	244.07	C9H12N2O6	ID_246	9	0	-0.73	0.74	0.54	73560	83400	44290	45590	43800	32050	122500	104700	109800	101700	110500	80990
Com_254_neg	Apocynin	Ketones	166.17	C9H10O3	ID_252	9	0	0.08	1.28	2.21	2330	12448	6972	13608	7228	2108	20820	13590	18490	38090	31060	31680
Com_256_neg	4'-Hydroxyacetophenone	Ketones	136.15	C8H8O2	ID_254	9	0	0.44	3.39	4.98	13600	16010	8647	18750	18650	14500	144400	114600	141400	315600	457100	431100
Com_259_neg	Coniferylaldehyde	Phenols And Its Derivatives	178.063	C10H10O3	ID_257	9	0	1.21	5.18	5.63	4569	4312	5158	10660	11210	10520	212400	132900	162700	141100	283200	272700
Com_269_neg	2-Hydroxycinnamate	Cinnamic acids and derivatives	164.047	C9H8O3	ID_267	9	0	1.26	2.62	2.07	982900	1302000	480800	2649000	1891000	2092000	6636000	4972000	5412000	3838000	3886000	3883000
Com_274_neg	Inositol	Alcohols and polyols	180.16	C6H12O6	ID_272	9	0	-0.15	1.45	1.72	272700	360500	318900	327000	269300	261600	856500	882600	853500	1065000	1234000	833700
Com_275_neg	Protocatechuic acid	Phenols And Its Derivatives	154.12	C7H6O4	ID_273	9	0	1.34	2.43	2.32	10960	7303	4894	30470	12450	15540	42550	41440	40550	40660	46080	28530
Com_276_neg	Salicylic acid	Phytohormones	138.12	C7H6O3	ID_274	9	0	0.54	5.38	4.98	249900	162000	214400	350400	286000	272200	8321000	8280000	9455000	6673000	6219000	6843000
Com_277_neg	Ginsenoside C-K	Terpenoids	622.873	C36H62O8	ID_275	9	0	1.22	2.5	1.68	2952	2927	4827	8764	7627	8615	30570	13830	16280	13350	12854	7992
Com_278_neg	GMP	Nucleotide And Its Derivates	363.221	C10H14N5O8P	ID_276	9	0	-0.65	0.69	1	36910	49860	29480	28720	26150	18980	64440	51420	71410	78220	85400	69380
Com_279_neg	Guanidinoethyl Sulfonate	Organic Acid And Its Derivatives	167.187	C3H9N3O3S	ID_277	9	0	0.25	1.1	0.96	43220	40870	18560	56410	32760	32840	60740	76660	83020	64480	74870	61020
Com_292_neg	beta-Hydroxyisobutyrate	Organic Acid And Its Derivatives	104.104	C4H8O3	ID_290	9	0	0.36	1.57	1.2	4423	5549	4150	5737	5483	6874	14000	13500	14290	13510	10940	7954
Com_308_neg	Abscisic Acid	Phytohormones	264.32	C15H20O4	ID_306	9	0	-0.5	2.56	2.53	7333	10260	3343	6578	3391	4832	52560	37490	33160	44850	39040	37000
Com_310_neg	5-Hydroxymethyluracil	Pyrimidines and pyrimidine derivatives	142.113	C5H6N2O3	ID_308	9	0	1.07	1.74	1.1	52960	52460	47860	106300	105200	110200	192700	157700	161400	94310	138300	96750
Com_322_neg	Gluconolactone	Carbohydrates And Its Derivatives	178.14	C6H10O6	ID_320	9	0	0.06	2.28	2.6	27670	49970	17400	37630	36620	25070	198500	128200	135200	278100	164300	132200
Com_325_neg	N alpha-Acetyl-L-glutamine	Amino Acid And Derivatives	188.08	C7H12N2O4	ID_323	9	0	0.49	1.06	0.71	1249000	1282000	881900	2108000	1292000	1395000	3211000	1931000	1952000	1830000	1911000	1843000
Com_327_neg	4-Methoxycinnamic acid	Cinnamic acids and derivatives	178	C10H10O3	ID_325	9	0	0.07	1.6	1.28	4025	12891	2292	2633	7226	10328	21680	13220	23320	10520	19640	16630
Com_328_neg	Diosmetin	Flavones and Flavonols	300.26	C16H12O6	ID_326	9	0	0.62	2.64	2.87	18310	32270	47980	59450	41370	50290	242500	186000	186400	284800	352200	85250
Com_336_neg	Catechol	Benzene and substituted derivatives	110.11	C6H6O2	ID_334	9	0	0.5	2.17	2.96	1575	57881	21645	65702	44867	4523	144800	109600	111200	179500	254100	197100
Com_339_neg	D-Erythrose 4-phosphate	Carbohydrates And Its Derivatives	200.084	C4H9O7P	ID_337	9	0	1.87	2.65	2.37	21210	34840	13320	99460	84650	70040	178700	99070	156800	165400	116700	75410
Com_340_neg	D-Fructose 1,6-bisphosphate	Sugar Acids And Its Derivatives	340.116	C6H14O12P2	ID_338	9	0	0.75	1.3	1.32	97240	121900	54170	165800	149300	146000	209500	265100	199900	242900	285500	155900
Com_342_neg	Lactic acid	Organic Acid And Its Derivatives	90.078	C3H6O3	ID_340	9	0	0.73	1.13	1.03	227700	162700	149200	294000	328500	273600	486700	288100	408600	414500	461800	226500
Com_344_neg	2,5-Dihydroxybenzoic acid	Benzoic acids and derivatives	154.12	C7H6O4	ID_342	9	0	0.85	2.98	3	13850	8072	10060	27220	18350	11940	76860	75020	100000	71710	94290	90270
Com_351_neg	Hydroferulic acid	Phenylpropanoids and polyketides	196.2	C10H12O4	ID_349	9	0	-0.27	0.51	0.93	14572	20669	12045	10060	14636	14394	30120	17920	19330	25030	34960	30180
Com_352_neg	Fructose	Carbohydrates And Its Derivatives	180.16	C6H12O6	ID_350	9	0	-0.59	0.82	0.73	136400	194200	121400	112000	88610	98920	294400	248100	258100	298600	263400	185800
Com_357_neg	D-Glucose 1-phosphate	Carbohydrates And Its Derivatives	260.136	C6H13O9P	ID_355	9	0	1.22	5.15	4.76	38690	70560	34910	119500	104800	112400	2187000	1528000	1419000	1955000	1298000	661900
Com_358_neg	Phosphoenolpyruvic acid	Organic Acid And Its Derivatives	168.042	C3H5O6P	ID_356	9	0	0.77	1.57	1.89	10795	11270	9355	12900	21810	18960	36370	25970	31020	35130	44920	36120
Com_364_neg	4-Hydroxy-3-methoxycinnamic acid	Cinnamic acids and derivatives	194.058	C10H10O4	ID_362	9	0	-0.7	1.08	0.9	28811	37562	21958	23184	17090	14110	82770	48910	55240	83280	51890	29990
Com_368_neg	5-oxoproline	Amino Acid And Derivatives	129.043	C5H7NO3	ID_366	9	0	1.47	4.35	4.28	75330	88620	43350	191300	184500	199100	1659000	1165000	1407000	1380000	1396000	1249000
Com_369_neg	4-Methylesculetin	Coumarins and derivatives	192.17	C10H8O4	ID_367	9	0	0.01	1.5	1.05	22519	21333	14177	27580	16940	14010	61490	51770	50680	22760	54270	43440
Com_373_neg	p-Coumaric acid-4-O-glucoside	Phenolic acids	326.1	C15H18O8	ID_371	9	0	-1.36	1.5	1.27	31100	24880	14760	13400	9487	4601	102900	47230	50260	60730	56990	53090
Com_382_neg	Isomangiferolic acid	Terpenoids	456.36	C30H48O3	ID_380	9	0	0.21	0.78	1.11	5351	4053	4246	5743	4711	5292	10110	6836	6447	9254	11430	8841
Com_387_neg	Kaji-ichigoside F1	Terpene	650.85	C36H58O10	ID_385	9	0	-1.25	1.32	1.72	37671	38540	20979	4521	33811	2529	76390	63810	102500	85970	127700	105600
Com_401_pos	Thymine	Nucleotide And Its Derivates	126.113	C5H6N2O2	ID_399	9	0	-1.79	3.34	4.33	21310	25720	6115	5962	4379	5029	203300	149500	184800	302000	482900	282200
Com_402_pos	2,2'-Cyclouridine	Pyrimidines and pyrimidine derivatives	226.186	C9H10N2O5	ID_400	9	0	0.03	4.96	5.6	4879	10390	14290	10290	5286	14620	352500	269100	296300	365200	607700	457300
Com_422_pos	Vitamin B2	Vitamins	376.364	C17H20N4O6	ID_420	9	0	1.49	2.41	2.02	32020	47260	41490	116800	122100	99360	254000	209400	178900	151300	195800	142200
Com_445_pos	N-(3-Indolylacetyl)-L-Alanine	Indoles and derivatives	246.262	C13H14N2O3	ID_443	9	0	0.09	1.31	0.79	22224	5415	21263	19930	14798	17154	40780	39210	41510	36970	22470	24980
Com_453_pos	Oleoylethanolamide	Amines	325.298	C20H39NO2	ID_451	9	0	-1.17	1.63	1.89	696100	616600	596000	385300	209000	252500	2385000	1506000	2026000	2408000	2041000	2643000
Com_461_pos	3,7-Di-O-methylquercetin	Flavonoids	330.074	C17H14O7	ID_459	9	0	1.87	4.98	4.78	39410	65980	24860	203600	118500	153500	1563000	1512000	1033000	1657000	1524000	403500
Com_464_pos	Coumaroyl choline	Coumarins and derivatives	250	C14H20NO3	ID_462	9	0	2.36	6.01	5.57	61540	76020	81910	498800	311800	317000	4760000	4458000	4971000	3111000	3702000	3613000
Com_467_pos	Trans-Zeatin	Phytohormones	219.24	C10H13N5O	ID_465	9	0	-0.53	1.44	1.27	9174	35075	15110	6748	14967	19367	65530	37210	58180	57320	60450	25220
Com_479_pos	2-Pyrrolidinone	Organoheterocyclic compounds	85.1	C4H7NO	ID_477	9	0	-0.33	5.68	5.81	47110	35040	45240	35370	32880	33200	2376000	1903000	2230000	2704000	2704000	1735000
Com_486_pos	Histamine	Amines	111.145	C5H9N3	ID_484	9	0	0.04	3.04	3.56	689200	642900	314700	589800	495200	613400	4570000	3991000	4969000	5830000	7222000	6339000
Com_489_pos	N-Acetyl-L-Tyrosine	Amino Acid And Derivatives	223.225	C11H13NO4	ID_487	9	0	1.04	3.48	3.18	12000	6437	8673	26660	11140	18031	116100	82820	103600	113100	60660	72780
Com_492_pos	N8-Acetylspermidine	Organic Acid And Its Derivatives	260.204	C9H23Cl2N3O	ID_490	9	0	0.06	1.07	1.47	28410	27470	18400	31213	20690	25280	44390	55970	55570	69210	63920	72730
Com_494_pos	Tetraethylammonium fluoride	Pyrimidines and pyrimidine derivatives	149.25	C8H20FN	ID_492	9	0	0.79	2.44	3.27	380700	397800	122000	610500	464000	477200	1226000	1961000	1715000	1469000	2185000	5008000
Com_498_pos	Ligustilide	Organoheterocyclic compounds	190.238	C12H14O2	ID_496	9	0	-0.15	1.66	1.59	21090	35869	15128	21700	25058	18100	92300	68290	67010	76590	69560	71500
Com_504_pos	Indole-3-acetic acid	Phytohormones	175.18	C10H9NO2	ID_502	9	0	0.51	1.42	1.22	1931000	1675000	2376000	3158000	2785000	2552000	5495000	4358000	6148000	4175000	5057000	4693000
Com_514_pos	1-O-Feruloyl quinic acid	Alcohols and polyols	368.1	C17H20O9	ID_512	9	0	-0.24	1.09	0.51	26045	11870	17905	21530	11480	14320	75860	20930	22280	28280	31930	19290
Com_524_pos	MAG (18:2)	Glycerolipids	354.1	C21H38O4	ID_522	9	0	-0.71	0.7	1.2	19990	15940	19910	18150	7878	8068	52540	15430	22470	35740	46470	46110
Com_537_pos	5-Methoxytryptamine	Indoles and derivatives	190.24	C11H14N2O	ID_535	9	0	-0.45	0.63	0.28	10002	12903	7834	9125	4466	8933	15910	20410	11270	12750	8905	15610
Com_552_pos	7-(2-Hydroxyethyl)theophyline	Alkaloids and derivatives	224.217	C9H12N4O3	ID_550	9	0	2.5	4.09	4.7	23050	11640	14810	105900	82310	92670	314900	243600	287400	450800	443900	389300
Com_562_pos	Benzamide	Benzene and substituted derivatives	121	C7H7NO	ID_560	9	0	-0.86	1.65	1.55	12056	2614	10623	4108	4710	5146	26610	22690	29970	29340	19660	25020
Com_566_pos	Aminopurine	Purines and purine derivatives	135.1	C5H5N5	ID_564	9	0	-0.24	2.1	2.32	1413000	1463000	668800	1227000	916800	861800	6526000	4250000	4383000	5848000	6416000	5438000
Com_575_pos	5-Methylcytosine	Nucleotide And Its Derivates	125.13	C5H7N3O	ID_572	9	0	-0.8	1.22	1.48	214400	280800	129600	153800	108600	95530	533000	451100	473000	620300	698600	422400
Com_584_pos	p-Coumaric acid methyl ester	Cinnamic acids and derivatives	178.063	C10H10O3	ID_581	9	0	-0.95	1.75	2.05	19812	12040	17993	6518	12902	6322	86690	37270	43770	56950	76660	72310
Com_601_pos	4,6-Dihydroxyquinoline O-hexoside	Quinolines and derivatives	323.303	C15H17NO7	ID_598	9	0	-0.58	1.56	0.82	148400	106100	89220	71260	70140	88530	476400	237100	296900	246100	180400	181800
Com_607_pos	4-Methyl-5-thiazoleethanol	Organoheterocyclic compounds	143.1	C6H9NOS	ID_604	9	0	1.63	6.48	5.91	183500	174500	112300	495100	495300	461300	14920000	12410000	14730000	11650000	10290000	6313000
Com_615_pos	Adenine	Purines and purine derivatives	135.127	C5H5N5	ID_612	9	0	-0.26	2.13	2.43	502900	588500	231400	439500	369900	293400	2521000	1673000	1613000	2360000	2621000	2141000
Com_630_pos	Uracil	Nucleotide And Its Derivates	112.09	C4H4N2O2	ID_627	9	0	-0.87	0.81	0.95	223900	192300	88540	56900	123900	95160	275500	286300	322000	295200	376900	301300
Com_642_pos	Acetaminophen	Phenols And Its Derivatives	151.163	C8H9NO2	ID_639	9	0	0.19	1.09	1.26	1133000	1305000	624000	1394000	985200	1125000	2421000	1653000	2450000	2019000	2399000	2922000
Com_645_pos	Chrysoeriol O-hexosyl-O-pentoside	Flavonoids	594.526	C27H30O15	ID_642	9	0	-0.67	0.6	0.61	11510	12240	10130	4847	10947	5499	21250	22780	7233	19430	18300	14010
Com_649_pos	Selgin O-hexosyl-O-hexoside	Flavonoids	640.552	C28H32O17	ID_646	9	0	1.16	2.42	1.46	97240	128700	124800	257900	222300	304500	733300	501900	645400	466300	268100	228200
Com_653_pos	2-Aminoethylphosphonate	Organic Acid And Its Derivatives	125.064	C2H8NO3P	ID_650	9	0	-0.63	0.47	0.78	20325	19407	12190	3501	15280	14683	22250	20300	29480	35120	19360	34630
Com_654_pos	2'-Deoxycytidine	Nucleotide And Its Derivates	227.217	C9H13N3O4	ID_651	9	0	1.81	2.92	3.64	7174	9810	3814	48140	10210	14670	55640	25080	76150	69180	93390	97600
Com_656_pos	C-hexosyl-chrysoeriol O-hexoside	Flavonoids	624.552	C28H32O16	ID_653	9	0	0.63	4	2.61	23120	17740	11160	31910	25120	23450	361100	214300	258400	153400	80480	83300
Com_657_pos	Ononin	Isoflavonoids	430.405	C22H22O9	ID_654	9	0	0.38	3.87	3.16	11370	13960	9946	11880	20763	13210	184700	157200	173400	134900	95770	84520
Com_658_pos	p-Coumaroyl-2-hydroxyputrescine	Cinnamic acids and derivatives	250.29	C13H18N2O3	ID_655	9	0	1.84	5.65	5.12	4552	6231	8752	27590	18430	23910	386100	295700	298100	221700	228200	231000
Com_668_pos	3-Amino-4-methylpentanoic acid	Amino Acid And Derivatives	131.17	C6H13NO2	ID_665	9	0	-0.49	1	0.8	90320	69500	34450	39170	46810	52740	158000	92640	137300	121000	117900	99250
Com_672_pos	Xylitol	Carbohydrates And Its Derivatives	152.15	C5H12O5	ID_669	9	0	-0.91	0.73	1.06	812016	851333	633884	262600	504277	457300	1447000	1030000	1334000	1529000	1867000	1393000
Com_676_pos	beta-Alanine	Amino Acid And Derivatives	89.093	C3H7NO2	ID_673	9	0	-1.07	3.54	4.88	107600	78180	58370	33830	50260	32080	852400	919800	1070000	1628000	3116000	2435000
Com_678_pos	Nicotinamide	Vitamins	122.12	C6H6N2O	ID_675	9	0	3.51	4.74	4.21	133700	116800	211800	2029000	1624000	1629000	4913000	3203000	4243000	3355000	2883000	2309000
Com_679_pos	Hypoxanthine	Purines and purine derivatives	136.11	C5H4N4O	ID_676	9	0	0.78	2	2.01	64590	55870	94500	113500	107400	149300	325000	214700	319000	280500	392600	191300
Com_689_pos	Acetylcholine	Cholines	146.118	C7H16NO2	ID_686	9	0	0.39	3.22	3.24	8439000	9873000	5051000	11050000	9078000	10400000	71320000	68590000	77160000	66800000	81020000	72830000
Com_695_pos	Lycoperodine	Indoles and derivatives	216.236	C12H12N2O2	ID_692	9	0	-0.8	1.09	0.65	125300	171600	145800	115200	73380	66400	336100	259800	343300	212500	190200	294200
Com_709_pos	Cytidine	Nucleotide And Its Derivates	243.22	C9H13N3O5	ID_706	9	0	-0.03	1.58	2	456900	917700	553500	669800	637100	583900	2154000	1685000	1941000	2298000	2279000	3121000
Com_713_pos	Tropine	Alkaloids and derivatives	141.21	C8H15NO	ID_710	9	0	-0.38	0.4	1.37	26440	28748	20597	22740	17357	18220	37480	36910	25520	64570	73800	57610
Com_728_pos	N6-(2-Hydroxyethyl)adenosine	Nucleotide And Its Derivates	311.123	C12H17N5O5	ID_725	9	0	0.38	2.33	2.53	24050	16630	4847	22210	20250	16980	100100	47980	81530	68790	78040	116600
Com_734_pos	Indole-3-Carboxaldehyde	Indoles and derivatives	145.158	C9H7NO	ID_731	9	0	-0.34	1.67	1.04	393700	271100	336000	275900	255500	259800	1112000	921500	1158000	622800	701000	741100
Com_742_pos	Sorbic acid	Fatty Acyls	112.127	C6H8O2	ID_739	9	0	2.13	3.17	2.84	307400	420800	252100	1566000	1338000	1399000	3521000	2589000	2728000	2303000	2446000	2286000
Com_743_pos	Phenylethanolamine	Amines	137.084	C8H11NO	ID_740	9	0	0.06	2.57	2.91	22240	22340	19390	25850	20030	20600	138900	95780	144400	147800	152400	180300
Com_748_pos	N-Caffeoylputrescine	Cinnamic acids and derivatives	250.29	C13H18N2O3	ID_745	9	0	-0.17	2.09	0.98	2443	10970	16912	13193	5512	8259	46740	38430	43980	41960	6609	11220
Com_772_pos	N-Methylnicotinamide	Pyridines and derivatives	136.151	C7H8N2O	ID_768	9	0	-0.61	2.26	2.93	29482	11020	22020	9407	11450	20140	109900	80000	110600	143200	173500	158500
Com_775_pos	Glucosamine	Carbohydrates And Its Derivatives	179.173	C6H13NO5	ID_771	9	0	0.23	2.09	2.56	129400	104000	93980	145500	121000	117300	472800	427400	496400	667800	592500	665300
Com_780_pos	Tyramine	Benzene and substituted derivatives	137.179	C8H11NO	ID_776	9	0	0.06	2.22	2.14	3632	5588	2428	4517	1502	6132	14760	17630	21760	15830	15900	19600
Com_783_pos	Kolavic acid	Terpene	334.45	C20H30O4	ID_779	9	0	-0.31	0.81	1.38	3750	4938	4707	4211	3043	3554	7778	8436	7238	12575	10377	12003
Com_792_pos	2-Phenylethylamine	Amines	121.18	C8H11N	ID_788	9	0	0.15	3.62	3.29	6742	22950	10250	22000	13330	9088	180900	137800	172700	110800	123900	156500
Com_815_pos	Yamogenin	Steroids and steroid derivatives	414.621	C27H42O3	ID_810	9	0	-1.16	2.64	1.84	33741	16520	14720	6015	5085	17947	159500	120300	124900	110900	52040	69690
Com_820_pos	L-Mimosine	Amino Acid And Derivatives	198.176	C8H10N2O4	ID_815	9	0	0.11	1.34	1.16	8303	4260	4989	4185	7691	7096	15790	14310	14440	16130	9194	13860
[truncated: 86 more rows]

## Sheet: TableS4
Table S4 DCCs in the group of Control vs Steaming
[truncated: 71 more rows]

## Sheet: TableS5
Table S5 DCCs in the group of Control vs Baking
[truncated: 109 more rows]

## Sheet: TableS6
Table S6 DCCs in the group of Control vs Frying
[truncated: 116 more rows]

[truncated: 5 more sheets: TableS7, TableS8, TableS9, TableS10, TableS11]
